# Supplementary material for: ﻿Unravelling the diversity of the genus Afronurus Lestage, 1924 (Ephemeroptera, Heptageniidae) in Thailand
Source: Zookeys. 2023 Aug 22;1176:55–78. doi: 10.3897/zookeys.1176.105159 (PMC10466111; doi:10.3897/zookeys.1176.105159)
Supplement: XML Treatment for Afronurus cervina [file zookeys.1176.105159-treatment1.xml]

<!DOCTYPE tp:taxon-treatment
  PUBLIC "-//TaxonX//DTD Taxonomic Treatment Publishing DTD v0 20100105//EN" "tax-treatment-NSO.dtd">
<tp:taxon-treatment xmlns:tp="http://www.plazi.org/taxpub"><tp:treatment-meta><kwd-group><label>Taxon classification</label><kwd>
              <named-content content-type="kingdom">Animalia</named-content>
            </kwd><kwd>
              <named-content content-type="order">Ephemeroptera</named-content>
            </kwd><kwd>
              <named-content content-type="family">Heptageniidae</named-content>
            </kwd></kwd-group><mixed-citation publication-type="journal"><person-group><name><surname>Wongyam</surname><given-names>Anuntaya</given-names></name><name><surname>Sartori</surname><given-names>Michel</given-names></name><name><surname>Boonsoong</surname><given-names>Boonsatien</given-names></name></person-group><article-title>﻿Unravelling the diversity of the genus <italic><tp:taxon-name><tp:taxon-name-part taxon-name-part-type="genus" reg="Afronurus">Afronurus</tp:taxon-name-part></tp:taxon-name></italic> Lestage, 1924 (<tp:taxon-name><tp:taxon-name-part taxon-name-part-type="order">Ephemeroptera</tp:taxon-name-part></tp:taxon-name>, <tp:taxon-name><tp:taxon-name-part taxon-name-part-type="family">Heptageniidae</tp:taxon-name-part></tp:taxon-name>) in Thailand</article-title><source>Zookeys</source><day>22</day><month>08</month><year>2023</year><volume>1176</volume><fpage>55</fpage><lpage>78</lpage><pub-id pub-id-type="doi">10.3897/zookeys.1176.105159</pub-id></mixed-citation></tp:treatment-meta><tp:nomenclature><label>﻿</label><tp:taxon-name>
            <object-id xmlns:xlink="http://www.w3.org/1999/xlink" content-type="arpha" xlink:type="simple">7C6012C6-BAA1-5FFF-93A4-054E6E0D8D5F</object-id>
            <tp:taxon-name-part taxon-name-part-type="genus" reg="Afronurus">Afronurus</tp:taxon-name-part>
            <tp:taxon-name-part taxon-name-part-type="species" reg="cervina">cervina</tp:taxon-name-part>
          </tp:taxon-name><tp:taxon-authority>(Braasch &amp; Soldán, 1984)</tp:taxon-authority><xref ref-type="fig" rid="F1">Figs 1A–E</xref><xref ref-type="fig" rid="F2">, 2A–E</xref><xref ref-type="fig" rid="F3">, 3A–E</xref><xref ref-type="fig" rid="F4">, 4A–E</xref><xref ref-type="fig" rid="F17">, 17A, B</xref><tp:nomenclature-citation-list><tp:nomenclature-citation><tp:taxon-name>
                <tp:taxon-name-part taxon-name-part-type="genus" reg="Cinygmina">Cinygmina</tp:taxon-name-part>
                <tp:taxon-name-part taxon-name-part-type="species" reg="cervina">cervina</tp:taxon-name-part>
              </tp:taxon-name><comment>Braasch &amp; Soldán, 1984: 196, figs 14–32, original description (male and female imago, nymph); <xref ref-type="bibr" rid="B26">Venkataraman and Sivaramakrishnan 1989</xref>: 118, figs 7, 10 (nymph).</comment></tp:nomenclature-citation><tp:nomenclature-citation><tp:taxon-name>
                <tp:taxon-name-part taxon-name-part-type="genus" reg="Afronurus">Afronurus</tp:taxon-name-part>
                <tp:taxon-name-part taxon-name-part-type="species" reg="cervina">cervina</tp:taxon-name-part>
              </tp:taxon-name><comment>– <xref ref-type="bibr" rid="B4">Boonsoong and Braasch 2013</xref>: 85.</comment></tp:nomenclature-citation></tp:nomenclature-citation-list></tp:nomenclature><tp:treatment-sec sec-type="material" id="SECID0EHWAE"><title>Material examined.</title><p>13 nymphs, Chanthaburi Prov., Rattanaburi resort, <named-content xmlns:xlink="http://www.w3.org/1999/xlink" content-type="dwc:verbatimCoordinates" xlink:type="simple"><named-content content-type="geo-json" specific-use="{&#34;type&#34;:&#34;Point&#34;,&#34;coordinates&#34;:[102.177474,12.527756]}" id="NCID0EQWAE" xlink:type="simple">12°31'39.9216"N, 102°10'38.9064"E</named-content></named-content> 41 m, 4.V.2023, B. Boonsoong leg. (<abbrev xmlns:xlink="http://www.w3.org/1999/xlink" xlink:title="Aquatic Insects Collection of the Zoological Museum Kasetsart University" id="ABBRID0EVWAE" xlink:type="simple">ZMKU</abbrev>); 5 nymphs, Kanchanaburi Prov., Huai Pilok, 1<named-content xmlns:xlink="http://www.w3.org/1999/xlink" content-type="dwc:verbatimCoordinates" xlink:type="simple"><named-content content-type="geo-json" specific-use="{&#34;type&#34;:&#34;Point&#34;,&#34;coordinates&#34;:[98.550083,4.664639]}" id="NCID0E3WAE" xlink:type="simple">4°39'52.7"N, 98°33'00.3"E</named-content></named-content>, 132 m, 31.I.2019, W. Anuntaya leg. (<abbrev xmlns:xlink="http://www.w3.org/1999/xlink" xlink:title="Aquatic Insects Collection of the Zoological Museum Kasetsart University" id="ABBRID0EBXAE" xlink:type="simple">ZMKU</abbrev>); 4 nymphs, Kanchanaburi Prov., Ban Tao Tan, <named-content xmlns:xlink="http://www.w3.org/1999/xlink" content-type="dwc:verbatimCoordinates" xlink:type="simple"><named-content content-type="geo-json" specific-use="{&#34;type&#34;:&#34;Point&#34;,&#34;coordinates&#34;:[98.582167,14.649500]}" id="NCID0EIXAE" xlink:type="simple">14°38'58.199"N, 98°34'55.8006"E</named-content></named-content>, 166 m, 31.I.2019, W. Anuntaya leg. (<abbrev xmlns:xlink="http://www.w3.org/1999/xlink" xlink:title="Aquatic Insects Collection of the Zoological Museum Kasetsart University" id="ABBRID0ENXAE" xlink:type="simple">ZMKU</abbrev>); 7 nymphs, Tak Prov., Oum Yom, <named-content xmlns:xlink="http://www.w3.org/1999/xlink" content-type="dwc:verbatimCoordinates" xlink:type="simple"><named-content content-type="geo-json" specific-use="{&#34;type&#34;:&#34;Point&#34;,&#34;coordinates&#34;:[99.002306,16.804361]}" id="NCID0EUXAE" xlink:type="simple">16°48'15.7"N, 99°00'08.3"E</named-content></named-content>, 249 m, 26.XII.2018, W. Anuntaya leg. (<abbrev xmlns:xlink="http://www.w3.org/1999/xlink" xlink:title="Aquatic Insects Collection of the Zoological Museum Kasetsart University" id="ABBRID0EZXAE" xlink:type="simple">ZMKU</abbrev>); 24 nymphs, Ratchaburi Prov., Bor Klueng, <named-content xmlns:xlink="http://www.w3.org/1999/xlink" content-type="dwc:verbatimCoordinates" xlink:type="simple"><named-content content-type="geo-json" specific-use="{&#34;type&#34;:&#34;Point&#34;,&#34;coordinates&#34;:[99.244267,13.524267]}" id="NCID0EAYAE" xlink:type="simple">13°31'27.3612"N, 99°14'39.3606"E</named-content></named-content>, 180 m, 24.XI.2018, W. Anuntaya leg. (<abbrev xmlns:xlink="http://www.w3.org/1999/xlink" xlink:title="Aquatic Insects Collection of the Zoological Museum Kasetsart University" id="ABBRID0EFYAE" xlink:type="simple">ZMKU</abbrev>); 9 nymphs, Loei Prov., Nam Thob, <named-content xmlns:xlink="http://www.w3.org/1999/xlink" content-type="dwc:verbatimCoordinates" xlink:type="simple"><named-content content-type="geo-json" specific-use="{&#34;type&#34;:&#34;Point&#34;,&#34;coordinates&#34;:[101.581361,17.260139]}" id="NCID0EMYAE" xlink:type="simple">17°15'36.50"N, 101°34'52.90"E</named-content></named-content>, 376 m, 17.XII.2018, W. Anuntaya leg. (<abbrev xmlns:xlink="http://www.w3.org/1999/xlink" xlink:title="Aquatic Insects Collection of the Zoological Museum Kasetsart University" id="ABBRID0ERYAE" xlink:type="simple">ZMKU</abbrev>); 17 nymphs, Ratchaburi Prov., Kang Som Maew, <named-content xmlns:xlink="http://www.w3.org/1999/xlink" content-type="dwc:verbatimCoordinates" xlink:type="simple"><named-content content-type="geo-json" specific-use="{&#34;type&#34;:&#34;Point&#34;,&#34;coordinates&#34;:[99.112150,13.406200]}" id="NCID0EYYAE" xlink:type="simple">13°24'22.32"N, 99°6'43.74"E</named-content></named-content>, 207 m, 24.XI.2018, W. Anuntaya leg. (<abbrev xmlns:xlink="http://www.w3.org/1999/xlink" xlink:title="Aquatic Insects Collection of the Zoological Museum Kasetsart University" id="ABBRID0E4YAE" xlink:type="simple">ZMKU</abbrev>); 6 nymphs, Phetchaburi Prov., Huai Sat Yai, <named-content xmlns:xlink="http://www.w3.org/1999/xlink" content-type="dwc:verbatimCoordinates" xlink:type="simple"><named-content content-type="geo-json" specific-use="{&#34;type&#34;:&#34;Point&#34;,&#34;coordinates&#34;:[99.516483,12.637083]}" id="NCID0EEZAE" xlink:type="simple">12°38'13.5"N, 99°30'59.34"E</named-content></named-content>, 162 m, 25.II.2018, W. Anuntaya leg. (<abbrev xmlns:xlink="http://www.w3.org/1999/xlink" xlink:title="Aquatic Insects Collection of the Zoological Museum Kasetsart University" id="ABBRID0EJZAE" xlink:type="simple">ZMKU</abbrev>); 7 nymphs, Prachuap Khiri Khan Prov., Huai Sam Rong, <named-content xmlns:xlink="http://www.w3.org/1999/xlink" content-type="dwc:verbatimCoordinates" xlink:type="simple"><named-content content-type="geo-json" specific-use="{&#34;type&#34;:&#34;Point&#34;,&#34;coordinates&#34;:[99.627433,12.063800]}" id="NCID0EQZAE" xlink:type="simple">12°3'49.68"N, 99°37'38.76"E</named-content></named-content>, 103m, 25.II.2018, W. Anuntaya leg. (<abbrev xmlns:xlink="http://www.w3.org/1999/xlink" xlink:title="Aquatic Insects Collection of the Zoological Museum Kasetsart University" id="ABBRID0EVZAE" xlink:type="simple">ZMKU</abbrev>).</p></tp:treatment-sec><tp:treatment-sec sec-type="description" id="SECID0EZZAE"><title>Description.</title><p><bold>Nymph.</bold> See Braasch and Soldán (1984: 196–197, 199, figs 17–32, original description).</p><p><bold>Adult.</bold> See Braasch and Soldán (1984: 196–197, 199, figs 14–16, original description), <xref ref-type="bibr" rid="B6">Braasch (1990</xref>: 8).</p></tp:treatment-sec><tp:treatment-sec sec-type="diagnosis" id="SECID0EJ1AE"><title>Diagnosis.</title><p>Nymph of <italic><tp:taxon-name><tp:taxon-name-part taxon-name-part-type="genus" reg="Afronurus">Afronurus</tp:taxon-name-part><tp:taxon-name-part taxon-name-part-type="species" reg="cervina">cervina</tp:taxon-name-part></tp:taxon-name></italic> (Fig. <xref ref-type="fig" rid="F1">1A</xref>) has unique characteristics such as a brown abdomen with pale mark and tergites III-IX with two pairs of longitudinal marking on median and lateral. Markings fused on tergites VIII–IX whereas tergite X is dark (Fig. <xref ref-type="fig" rid="F1">1B</xref>), and no marking on sternites (Fig. <xref ref-type="fig" rid="F1">1C</xref>). In addition, no marking on anterior margin of head (Fig. <xref ref-type="fig" rid="F1">1D</xref>). Gill V (Fig. <xref ref-type="fig" rid="F2">2A</xref>) and gill VI (Fig. <xref ref-type="fig" rid="F2">2B</xref>) obliquely rounded, triangular, with small projection, and gill VII (Fig. <xref ref-type="fig" rid="F2">2C</xref>) broad, asymmetrically oval. Marking pattern of hind femur as Figs <xref ref-type="fig" rid="F1">1E</xref>, <xref ref-type="fig" rid="F2">2D</xref>. Bristles on the dorsal face of the hind femur are blunt in shape (Fig. <xref ref-type="fig" rid="F2">2E</xref>).</p><fig id="F1" position="float" orientation="portrait"><object-id xmlns:xlink="http://www.w3.org/1999/xlink" content-type="doi" xlink:type="simple">10.3897/zookeys.1176.105159.figure1</object-id><object-id xmlns:xlink="http://www.w3.org/1999/xlink" content-type="arpha" xlink:type="simple">488CEBD3-7DA9-56A2-A4BF-00528BD36A4F</object-id><label>Figure 1.</label><caption><p><italic><tp:taxon-name><tp:taxon-name-part taxon-name-part-type="genus" reg="Afronurus">Afronurus</tp:taxon-name-part><tp:taxon-name-part taxon-name-part-type="species" reg="cervina">cervina</tp:taxon-name-part></tp:taxon-name></italic> (Braasch &amp; Soldán, 1984), larval morphology <bold>A</bold> female habitus <bold>B</bold> tergites I–X <bold>C</bold> sternites I–X <bold>D</bold> head <bold>E</bold> hind leg. Scale bars: 1 mm.</p></caption><graphic xmlns:xlink="http://www.w3.org/1999/xlink" xlink:href="zookeys-1176-055_article-105159__-g001.jpg" position="float" orientation="portrait" xlink:type="simple" id="oo_895426.jpg"><uri content-type="original_file" xlink:type="simple">https://binary.pensoft.net/fig/895426</uri></graphic></fig><fig id="F2" position="float" orientation="portrait"><object-id xmlns:xlink="http://www.w3.org/1999/xlink" content-type="doi" xlink:type="simple">10.3897/zookeys.1176.105159.figure2</object-id><object-id xmlns:xlink="http://www.w3.org/1999/xlink" content-type="arpha" xlink:type="simple">95F15D6B-2BB6-55C8-B279-6A36FDE35114</object-id><label>Figure 2.</label><caption><p><italic><tp:taxon-name><tp:taxon-name-part taxon-name-part-type="genus" reg="Afronurus">Afronurus</tp:taxon-name-part><tp:taxon-name-part taxon-name-part-type="species" reg="cervina">cervina</tp:taxon-name-part></tp:taxon-name></italic> (Braasch &amp; Soldán, 1984), larval morphology <bold>A</bold> gill V <bold>B</bold> gill VI <bold>C</bold> gill VII <bold>D</bold> hind leg <bold>E</bold> bristles on the dorsal face of the hind femur (middle part). Scale bars: 1 mm (<bold>A–D</bold>); 0.25 mm (<bold>E</bold>).</p></caption><graphic xmlns:xlink="http://www.w3.org/1999/xlink" xlink:href="zookeys-1176-055_article-105159__-g002.jpg" position="float" orientation="portrait" xlink:type="simple" id="oo_895427.jpg"><uri content-type="original_file" xlink:type="simple">https://binary.pensoft.net/fig/895427</uri></graphic></fig><p>Adult of <italic><tp:taxon-name><tp:taxon-name-part taxon-name-part-type="genus" reg="Afronurus">Afronurus</tp:taxon-name-part><tp:taxon-name-part taxon-name-part-type="species" reg="cervina">cervina</tp:taxon-name-part></tp:taxon-name></italic> can be distinguished from other <italic><tp:taxon-name><tp:taxon-name-part taxon-name-part-type="genus" reg="Afronurus">Afronurus</tp:taxon-name-part></tp:taxon-name></italic> species by its abdominal patterns, dark brown in a band down the middle and yellow along the margin, tergites III–VIII with a pair of thick stripes on the submedian, all tergites with a longitudinal median dark band (Fig. <xref ref-type="fig" rid="F3">3A, B</xref>). Genital plate emarginated, penis lobes enlarged with terminal edge jagged, between each lobe with cone shaped tubercle (Fig. <xref ref-type="fig" rid="F3">3C</xref>). The titillators are short, canine tooth-like (Fig. <xref ref-type="fig" rid="F17">17A, B</xref>). Subanal plate of female adult tongue-shaped and slightly truncated at tip (Fig. <xref ref-type="fig" rid="F3">3D</xref>). Fore and hind wing as Fig. <xref ref-type="fig" rid="F3">3E</xref>.</p><fig id="F3" position="float" orientation="portrait"><object-id xmlns:xlink="http://www.w3.org/1999/xlink" content-type="doi" xlink:type="simple">10.3897/zookeys.1176.105159.figure3</object-id><object-id xmlns:xlink="http://www.w3.org/1999/xlink" content-type="arpha" xlink:type="simple">825B5E5F-7667-506B-A95C-E11AC6B5EB7F</object-id><label>Figure 3.</label><caption><p><italic><tp:taxon-name><tp:taxon-name-part taxon-name-part-type="genus" reg="Afronurus">Afronurus</tp:taxon-name-part><tp:taxon-name-part taxon-name-part-type="species" reg="cervina">cervina</tp:taxon-name-part></tp:taxon-name></italic> (Braasch &amp; Soldán, 1984), imaginal morphology <bold>A</bold> male tergites II–X <bold>B</bold> female tergites I–X <bold>C</bold> male genitalia <bold>D</bold> female anal plate <bold>E</bold> fore wing and hind wing. Scale bars: 0.5 mm (<bold>C, D</bold>); 1 mm (<bold>A, B, E</bold>).</p></caption><graphic xmlns:xlink="http://www.w3.org/1999/xlink" xlink:href="zookeys-1176-055_article-105159__-g003.jpg" position="float" orientation="portrait" xlink:type="simple" id="oo_895428.jpg"><uri content-type="original_file" xlink:type="simple">https://binary.pensoft.net/fig/895428</uri></graphic></fig></tp:treatment-sec><tp:treatment-sec sec-type="Eggs" id="SECID0EZAAG"><title>Eggs.</title><p>Chorionic surface of the egg with large KCTs (knob-terminated coiled threads) or equatorial KCT (eKCT) and small KCTs or polar KCT (pKCT) (Fig. <xref ref-type="fig" rid="F4">4A</xref>). Both poles were covered with dense pKCTs. Equatorial areas were smooth (Fig. <xref ref-type="fig" rid="F4">4B</xref>) surrounded with eKCTs and micropyle (M) between eKCTs (Fig. <xref ref-type="fig" rid="F4">4C</xref>).</p><fig id="F4" position="float" orientation="portrait"><object-id xmlns:xlink="http://www.w3.org/1999/xlink" content-type="doi" xlink:type="simple">10.3897/zookeys.1176.105159.figure4</object-id><object-id xmlns:xlink="http://www.w3.org/1999/xlink" content-type="arpha" xlink:type="simple">A233878B-5035-5B50-A5BD-6688DD3AF581</object-id><label>Figure 4.</label><caption><p><italic><tp:taxon-name><tp:taxon-name-part taxon-name-part-type="genus" reg="Afronurus">Afronurus</tp:taxon-name-part><tp:taxon-name-part taxon-name-part-type="species" reg="cervina">cervina</tp:taxon-name-part></tp:taxon-name></italic> (Braasch &amp; Soldán, 1984), SEMs of egg morphology <bold>A</bold> general outline of egg <bold>B</bold> chorion surface between polar KCT (pKCT) and equatorial KCT (eKCT) <bold>C</bold> micropyle (M) and enlargement of eKCTs. Scale bars: 50 μm (<bold>A)</bold>; 20 μm (<bold>B</bold>); 10 μm (<bold>C</bold>).</p></caption><graphic xmlns:xlink="http://www.w3.org/1999/xlink" xlink:href="zookeys-1176-055_article-105159__-g004.jpg" position="float" orientation="portrait" xlink:type="simple" id="oo_895429.jpg"><uri content-type="original_file" xlink:type="simple">https://binary.pensoft.net/fig/895429</uri></graphic></fig></tp:treatment-sec><tp:treatment-sec sec-type="distribution" id="SECID0EPCAG"><title>Distribution.</title><p>Chanthaburi, Kanchanaburi, Loei, Phetchaburi, Prachuap Khiri Khan, Ratchaburi and Tak provinces (Fig. <xref ref-type="fig" rid="F18">18</xref>).</p></tp:treatment-sec><tp:treatment-sec sec-type="remarks" id="SECID0EZCAG"><title>Remarks.</title><p><italic><tp:taxon-name><tp:taxon-name-part taxon-name-part-type="genus" reg="Afronurus">Afronurus</tp:taxon-name-part><tp:taxon-name-part taxon-name-part-type="species" reg="cervina">cervina</tp:taxon-name-part></tp:taxon-name></italic> was found for the first time in Ho Chi Min, Vietnam (Braasch and Soldán 1984), then reported in Ban Nam Tok (Chiang Rai province) by <xref ref-type="bibr" rid="B6">Braasch (1990)</xref>. In this study, we found <italic><tp:taxon-name><tp:taxon-name-part taxon-name-part-type="genus" reg="Afronurus">A.</tp:taxon-name-part><tp:taxon-name-part taxon-name-part-type="species" reg="cervina">cervina</tp:taxon-name-part></tp:taxon-name></italic> at several localities along the northern to southern regions of Thailand. <italic><tp:taxon-name><tp:taxon-name-part taxon-name-part-type="genus" reg="Afronurus">Afronurus</tp:taxon-name-part><tp:taxon-name-part taxon-name-part-type="species" reg="cervina">cervina</tp:taxon-name-part></tp:taxon-name></italic> was found underneath the cobble substrate in slow running water, but can live in wide range of habitats, such as disturbed areas (as in Nakhon Nayok province) and head water streams (as in Loei province). The optimal altitude is between 24 to 527 meters. The abdominal pattern of nymph of <italic><tp:taxon-name><tp:taxon-name-part taxon-name-part-type="genus" reg="Afronurus">A.</tp:taxon-name-part><tp:taxon-name-part taxon-name-part-type="species" reg="cervina">cervina</tp:taxon-name-part></tp:taxon-name></italic> is quite similar to <italic><tp:taxon-name><tp:taxon-name-part taxon-name-part-type="genus" reg="Afronurus">A.</tp:taxon-name-part><tp:taxon-name-part taxon-name-part-type="species" reg="palawanensis">palawanensis</tp:taxon-name-part></tp:taxon-name></italic> (<xref ref-type="bibr" rid="B9">Braasch and Freitag 2008</xref>), but it can be distinguished by the markings on the anterior area of the head (Braasch and Soldán 1984).</p></tp:treatment-sec><tp:treatment-sec><!--Section generated to contain objects referenced in tp:taxon-treatment.--><fig id="F17" position="float" orientation="portrait"><object-id xmlns:xlink="http://www.w3.org/1999/xlink" content-type="doi" xlink:type="simple">10.3897/zookeys.1176.105159.figure17</object-id><object-id xmlns:xlink="http://www.w3.org/1999/xlink" content-type="arpha" xlink:type="simple">D433439B-9AFC-56C1-89A2-E1EA9572284C</object-id><label>Figure 17.</label><caption><p>male genitalia <bold>A, B</bold><italic><tp:taxon-name><tp:taxon-name-part taxon-name-part-type="genus" reg="Afronurus">A.</tp:taxon-name-part><tp:taxon-name-part taxon-name-part-type="species" reg="cervina">cervina</tp:taxon-name-part></tp:taxon-name></italic><bold>C, D</bold><italic><tp:taxon-name><tp:taxon-name-part taxon-name-part-type="genus" reg="Afronurus">A.</tp:taxon-name-part><tp:taxon-name-part taxon-name-part-type="species" reg="gilliesiana">gilliesiana</tp:taxon-name-part></tp:taxon-name></italic><bold>E, F</bold><italic><tp:taxon-name><tp:taxon-name-part taxon-name-part-type="genus" reg="Afronurus">A.</tp:taxon-name-part><tp:taxon-name-part taxon-name-part-type="species" reg="rubromaculata">rubromaculata</tp:taxon-name-part></tp:taxon-name></italic> (arrow indicates titillators).</p></caption><graphic xmlns:xlink="http://www.w3.org/1999/xlink" xlink:href="zookeys-1176-055_article-105159__-g017.jpg" position="float" orientation="portrait" xlink:type="simple" id="oo_895442.jpg"><uri content-type="original_file" xlink:type="simple">https://binary.pensoft.net/fig/895442</uri></graphic></fig><fig id="F18" position="float" orientation="portrait"><object-id xmlns:xlink="http://www.w3.org/1999/xlink" content-type="doi" xlink:type="simple">10.3897/zookeys.1176.105159.figure18</object-id><object-id xmlns:xlink="http://www.w3.org/1999/xlink" content-type="arpha" xlink:type="simple">147303DB-6AD7-515F-A1A7-8F722841D266</object-id><label>Figure 18.</label><caption><p>Distribution map of the genus <italic><tp:taxon-name><tp:taxon-name-part taxon-name-part-type="genus" reg="Afronurus">Afronurus</tp:taxon-name-part></tp:taxon-name></italic> in Thailand.</p></caption><graphic xmlns:xlink="http://www.w3.org/1999/xlink" xlink:href="zookeys-1176-055_article-105159__-g018.jpg" position="float" orientation="portrait" xlink:type="simple" id="oo_895443.jpg"><uri content-type="original_file" xlink:type="simple">https://binary.pensoft.net/fig/895443</uri></graphic></fig></tp:treatment-sec><ref-list><ref id="B26"><mixed-citation xmlns:xlink="http://www.w3.org/1999/xlink" xlink:type="simple"><person-group><name name-style="western"><surname>Venkataraman</surname><given-names>K</given-names></name><name name-style="western"><surname>Sivaramakrishnan</surname><given-names>KG</given-names></name></person-group> (<year>1989</year>) A new species of <italic><tp:taxon-name><tp:taxon-name-part taxon-name-part-type="genus">Cinygmina</tp:taxon-name-part></tp:taxon-name></italic> (Epheme­roptera: <tp:taxon-name><tp:taxon-name-part taxon-name-part-type="family">Heptageniidae</tp:taxon-name-part></tp:taxon-name>) from South India and reevaluation of generic traits of <italic><tp:taxon-name><tp:taxon-name-part taxon-name-part-type="genus">Cinygmina</tp:taxon-name-part></tp:taxon-name></italic> Kimmins, 1937. <tp:taxon-name><tp:taxon-name-part taxon-name-part-type="superclass">Hexapoda</tp:taxon-name-part></tp:taxon-name>, <tp:taxon-name><tp:taxon-name-part taxon-name-part-type="class">Insecta</tp:taxon-name-part></tp:taxon-name> Indica 1(1&amp;2): 117–121.</mixed-citation></ref><ref id="B4"><mixed-citation xmlns:xlink="http://www.w3.org/1999/xlink" xlink:type="simple"><person-group><name name-style="western"><surname>Boonsoong</surname><given-names>B</given-names></name><name name-style="western"><surname>Braasch</surname><given-names>D</given-names></name></person-group> (<year>2013</year>) <article-title><tp:taxon-name><tp:taxon-name-part taxon-name-part-type="family">Heptageniidae</tp:taxon-name-part></tp:taxon-name> (<tp:taxon-name><tp:taxon-name-part taxon-name-part-type="class">Insecta</tp:taxon-name-part></tp:taxon-name>, <tp:taxon-name><tp:taxon-name-part taxon-name-part-type="order">Ephemeroptera</tp:taxon-name-part></tp:taxon-name>) of Thailand.</article-title><source>ZooKeys</source><volume>272</volume>: <fpage>61</fpage>–<lpage>93</lpage>. <ext-link xlink:href="10.3897/zookeys.272.3638" ext-link-type="doi" xlink:type="simple">https://doi.org/10.3897/zookeys.272.3638</ext-link></mixed-citation></ref><ref id="B6"><mixed-citation xmlns:xlink="http://www.w3.org/1999/xlink" xlink:type="simple"><person-group><name name-style="western"><surname>Braasch</surname><given-names>D</given-names></name></person-group> (<year>1990</year>) <article-title>Neue Eintagsfliegen aus Thailand, nebst einigen Bemerkungen zu deren generischem Status (<tp:taxon-name><tp:taxon-name-part taxon-name-part-type="class">Insecta</tp:taxon-name-part></tp:taxon-name>, <tp:taxon-name><tp:taxon-name-part taxon-name-part-type="order">Ephemeroptera</tp:taxon-name-part></tp:taxon-name>: <tp:taxon-name><tp:taxon-name-part taxon-name-part-type="family">Heptageniidae</tp:taxon-name-part></tp:taxon-name>).</article-title><source>Reichenbachia</source><volume>28</volume>(<issue>2</issue>): <fpage>7</fpage>–<lpage>14</lpage>.</mixed-citation></ref><ref id="B9"><mixed-citation xmlns:xlink="http://www.w3.org/1999/xlink" xlink:type="simple"><person-group><name name-style="western"><surname>Braasch</surname><given-names>D</given-names></name><name name-style="western"><surname>Freitag</surname><given-names>H</given-names></name></person-group> (<year>2008</year>) <article-title><italic><tp:taxon-name><tp:taxon-name-part taxon-name-part-type="genus">Palawaneuria</tp:taxon-name-part></tp:taxon-name></italic>, a new subgenus of <italic><tp:taxon-name><tp:taxon-name-part taxon-name-part-type="genus">Compsoneuria</tp:taxon-name-part></tp:taxon-name></italic> and new species of <italic><tp:taxon-name><tp:taxon-name-part taxon-name-part-type="genus">Compsoneuria</tp:taxon-name-part></tp:taxon-name></italic> and <italic><tp:taxon-name><tp:taxon-name-part taxon-name-part-type="genus">Afronurus</tp:taxon-name-part></tp:taxon-name></italic> (<tp:taxon-name><tp:taxon-name-part taxon-name-part-type="order">Ephemeroptera</tp:taxon-name-part></tp:taxon-name>, <tp:taxon-name><tp:taxon-name-part taxon-name-part-type="family">Heptageniidae</tp:taxon-name-part></tp:taxon-name>) from Palawan, Philippines.</article-title><source>Deutsche Entomologische Zeitschrift</source><volume>55</volume>(<issue>1</issue>): <fpage>117</fpage>–<lpage>128</lpage>. <ext-link xlink:href="10.1002/mmnd.200800009" ext-link-type="doi" xlink:type="simple">https://doi.org/10.1002/mmnd.200800009</ext-link></mixed-citation></ref></ref-list></tp:taxon-treatment>
