# Supplementary material for: ﻿Unravelling the diversity of the genus Afronurus Lestage, 1924 (Ephemeroptera, Heptageniidae) in Thailand
Source: Zookeys. 2023 Aug 22;1176:55–78. doi: 10.3897/zookeys.1176.105159 (PMC10466111; doi:10.3897/zookeys.1176.105159)
Supplement: XML Treatment for Afronurus gilliesiana [file zookeys.1176.105159-treatment2.xml]

<!DOCTYPE tp:taxon-treatment
  PUBLIC "-//TaxonX//DTD Taxonomic Treatment Publishing DTD v0 20100105//EN" "tax-treatment-NSO.dtd">
<tp:taxon-treatment xmlns:tp="http://www.plazi.org/taxpub"><tp:treatment-meta><kwd-group><label>Taxon classification</label><kwd>
              <named-content content-type="kingdom">Animalia</named-content>
            </kwd><kwd>
              <named-content content-type="order">Ephemeroptera</named-content>
            </kwd><kwd>
              <named-content content-type="family">Heptageniidae</named-content>
            </kwd></kwd-group><mixed-citation publication-type="journal"><person-group><name><surname>Wongyam</surname><given-names>Anuntaya</given-names></name><name><surname>Sartori</surname><given-names>Michel</given-names></name><name><surname>Boonsoong</surname><given-names>Boonsatien</given-names></name></person-group><article-title>﻿Unravelling the diversity of the genus <italic><tp:taxon-name><tp:taxon-name-part taxon-name-part-type="genus" reg="Afronurus">Afronurus</tp:taxon-name-part></tp:taxon-name></italic> Lestage, 1924 (<tp:taxon-name><tp:taxon-name-part taxon-name-part-type="order">Ephemeroptera</tp:taxon-name-part></tp:taxon-name>, <tp:taxon-name><tp:taxon-name-part taxon-name-part-type="family">Heptageniidae</tp:taxon-name-part></tp:taxon-name>) in Thailand</article-title><source>Zookeys</source><day>22</day><month>08</month><year>2023</year><volume>1176</volume><fpage>55</fpage><lpage>78</lpage><pub-id pub-id-type="doi">10.3897/zookeys.1176.105159</pub-id></mixed-citation></tp:treatment-meta><tp:nomenclature><label>﻿</label><tp:taxon-name>
            <object-id xmlns:xlink="http://www.w3.org/1999/xlink" content-type="arpha" xlink:type="simple">54D8775D-7CAD-59B0-8DB7-250B0454CFDF</object-id>
            <tp:taxon-name-part taxon-name-part-type="genus" reg="Afronurus">Afronurus</tp:taxon-name-part>
            <tp:taxon-name-part taxon-name-part-type="species" reg="gilliesiana">gilliesiana</tp:taxon-name-part>
          </tp:taxon-name><tp:taxon-authority>(Braasch, 1990)</tp:taxon-authority><xref ref-type="fig" rid="F5">Figs 5A–E</xref><xref ref-type="fig" rid="F6">, 6A–E</xref><xref ref-type="fig" rid="F7">, 7A–C</xref><xref ref-type="fig" rid="F8">, 8A–E</xref><xref ref-type="fig" rid="F17">, 17C, D</xref><tp:nomenclature-citation-list><tp:nomenclature-citation><tp:taxon-name>
                <tp:taxon-name-part taxon-name-part-type="genus" reg="Cinygmina">Cinygmina</tp:taxon-name-part>
                <tp:taxon-name-part taxon-name-part-type="species" reg="gilliesiana">gilliesiana</tp:taxon-name-part>
              </tp:taxon-name><comment>Braasch, 1990: 8, figs 13–16, original description (nymph).</comment></tp:nomenclature-citation><tp:nomenclature-citation><tp:taxon-name>
                <tp:taxon-name-part taxon-name-part-type="genus" reg="Afronurus">Afronurus</tp:taxon-name-part>
                <tp:taxon-name-part taxon-name-part-type="species" reg="gilliesiana">gilliesiana</tp:taxon-name-part>
              </tp:taxon-name><comment>– <xref ref-type="bibr" rid="B4">Boonsoong and Braasch 2013</xref>: 86.</comment></tp:nomenclature-citation></tp:nomenclature-citation-list></tp:nomenclature><tp:treatment-sec sec-type="material" id="SECID0EVHAG"><title>Material examined.</title><p>5 nymphs, Chiang Rai Prov., Khun Korn waterfall, <named-content xmlns:xlink="http://www.w3.org/1999/xlink" content-type="dwc:verbatimCoordinates" xlink:type="simple"><named-content content-type="geo-json" specific-use="{&#34;type&#34;:&#34;Point&#34;,&#34;coordinates&#34;:[99.651306,19.862806]}" id="NCID0E5HAG" xlink:type="simple">19°51'46.10"N, 99°39'4.70"E</named-content></named-content>, 534 m, 6.V.2019, W. Anuntaya leg. (<abbrev xmlns:xlink="http://www.w3.org/1999/xlink" xlink:title="Aquatic Insects Collection of the Zoological Museum Kasetsart University" id="ABBRID0EDIAG" xlink:type="simple">ZMKU</abbrev>); 4 nymphs, Chiang Rai Prov., Nang Lae Nai Waterfall, <named-content xmlns:xlink="http://www.w3.org/1999/xlink" content-type="dwc:verbatimCoordinates" xlink:type="simple"><named-content content-type="geo-json" specific-use="{&#34;type&#34;:&#34;Point&#34;,&#34;coordinates&#34;:[99.821361,20.052639]}" id="NCID0EKIAG" xlink:type="simple">20°3'9.50"N, 99°49'16.90"E</named-content></named-content>, 529 m, 6.V.2019, W. Anuntaya leg. (<abbrev xmlns:xlink="http://www.w3.org/1999/xlink" xlink:title="Aquatic Insects Collection of the Zoological Museum Kasetsart University" id="ABBRID0EPIAG" xlink:type="simple">ZMKU</abbrev>); 3 larvae Chiang Rai Prov., Pong Phrabat Waterfall, <named-content xmlns:xlink="http://www.w3.org/1999/xlink" content-type="dwc:verbatimCoordinates" xlink:type="simple"><named-content content-type="geo-json" specific-use="{&#34;type&#34;:&#34;Point&#34;,&#34;coordinates&#34;:[99.804194,20.011611]}" id="NCID0EWIAG" xlink:type="simple">20°0'41.80"N, 99°48'15.10"E</named-content></named-content>, 470 m, 7.V.2019, W. Anuntaya leg. (<abbrev xmlns:xlink="http://www.w3.org/1999/xlink" xlink:title="Aquatic Insects Collection of the Zoological Museum Kasetsart University" id="ABBRID0E2IAG" xlink:type="simple">ZMKU</abbrev>).</p></tp:treatment-sec><tp:treatment-sec sec-type="description" id="SECID0E6IAG"><title>Description.</title><p><bold>Nymph.</bold> See <xref ref-type="bibr" rid="B6">Braasch (1990</xref>: 8, 10, figs 13.1–13.4, 14–16, original description).</p><p><bold>Adult. Male subimago</bold> (in alcohol, Fig. <xref ref-type="fig" rid="F7">7A, C, E</xref>). <bold><italic>Head</italic>.</bold> Eyes rounded, blackish on both dorsal and ventral parts, pale laterally. <bold><italic>Thorax</italic>.</bold> Yellowish with triangular brown patch on sub-median of mesonotum. Forelegs brownish; lengths of femur, tibia, and tarsi 1.64 mm, 1.24 mm, and 0.63 mm, respectively. Midlegs brownish; lengths of femur, tibia, and tarsi 1.68 mm, 1.38 mm, and 0.72 mm, respectively. Hindlegs brownish; lengths of femur, tibia, and tarsi 1.7 mm, 1.42 mm, and 1.22 mm, respectively. Wings transparent; forewing C, Sc and RA thick and yellowish brown, other veins thinner, Sc and RA parallel along the wing, convergent at base, RS and MP forked basally, MA forked at the middle, and CuP and CuA adjacent at base; hindwings rounded, RA and MA adjacent at base of wing, MA and MP forked at the middle (Fig. <xref ref-type="fig" rid="F7">7E</xref>). <bold><italic>Abdomen</italic>.</bold> Middle area brown with one pair of longitudinal yellow marks, outer margin pale yellow (Fig. <xref ref-type="fig" rid="F7">7A</xref>). <bold><italic>Genitalia</italic></bold>: penis bilobate, expanding laterally to the enlarged lobes, the inner part of lobes with a small cleft (Fig. <xref ref-type="fig" rid="F17">17C</xref>). Titillators very short, canine-like (Fig. <xref ref-type="fig" rid="F17">17C, D</xref>), forceps 4-segmented, segment I very small, length ratio of segment II to segment III to segment IV is 0.29: 0.12: 0.1 (Fig. <xref ref-type="fig" rid="F7">7C</xref>).</p><p><bold>Female subimago</bold> (in alcohol, Figs <xref ref-type="fig" rid="F7">7B, D</xref>). <bold><italic>Head</italic>.</bold> Eyes rounded with brownish dorsal part and ventral part dark brown. <bold><italic>Thorax</italic>.</bold> Yellowish with brown patch at margin. Midlegs brownish; lengths of femur, tibia, and tarsi 1.89 mm, 1.46 mm, and 0.66 mm, respectively. Hindlegs brownish; lengths of femur, tibia, and tarsi 2.3 mm, 1.49 mm, and 0.57 mm, respectively. Wings as in male imagos. <bold><italic>Abdomen</italic>.</bold> Tergites VII–IX, middle area pale brown with one pair of pale marks on anterior margin, tergite X pale yellow (Fig. <xref ref-type="fig" rid="F7">7B</xref>). Subanal plate trapezium-shaped and concave at tip (Fig. <xref ref-type="fig" rid="F7">7D</xref>), length 0.2 mm, width 0.5 mm.</p></tp:treatment-sec><tp:treatment-sec sec-type="Egg" id="SECID0ESLAG"><title>Egg.</title><p>Chorionic surface covered with pKCTs and eKCTs. Both poles densely covered with pKCTs. Equatorial and subequatorial areas with eKCTs and micropyle beside eKCTs (Fig. <xref ref-type="fig" rid="F8">8C</xref>); area between pKCTs and eKCTs with indistinct small tubercles (Fig. <xref ref-type="fig" rid="F8">8B</xref>), areas of two poles of pKTCs ~ 0.7× the size of the whole egg (Fig. <xref ref-type="fig" rid="F8">8A</xref>).</p></tp:treatment-sec><tp:treatment-sec sec-type="remarks" id="SECID0EEMAG"><title>Remarks.</title><p>Nymph of <italic><tp:taxon-name><tp:taxon-name-part taxon-name-part-type="genus" reg="Afronurus">Afronurus</tp:taxon-name-part><tp:taxon-name-part taxon-name-part-type="species" reg="gilliesiana">gilliesiana</tp:taxon-name-part></tp:taxon-name></italic> is distinguishable from other species by gill shape, particularly oval-elongated gill I as well as by two large round femoral markings (Figs <xref ref-type="fig" rid="F5">5E</xref>, <xref ref-type="fig" rid="F6">6D</xref>). Anterior margin of head with four weak markings (Fig. <xref ref-type="fig" rid="F5">5D</xref>). Abdomen with marking as shown in Fig. <xref ref-type="fig" rid="F5">5A</xref>, tergites VIII and IX with pale markings (Fig. <xref ref-type="fig" rid="F5">5B</xref>) and sternites without marks (Fig. <xref ref-type="fig" rid="F5">5C</xref>). Gill V (Fig. <xref ref-type="fig" rid="F6">6A</xref>) and gill VI (Fig. <xref ref-type="fig" rid="F6">6B</xref>) obliquely rounded, triangular, with small projection; gill VII (Fig. <xref ref-type="fig" rid="F6">6C</xref>) broad and asymmetrically oval. Bristles on dorsal face of hind femur spatulate in shape (Fig. E).</p><fig id="F5" position="float" orientation="portrait"><object-id xmlns:xlink="http://www.w3.org/1999/xlink" content-type="doi" xlink:type="simple">10.3897/zookeys.1176.105159.figure5</object-id><object-id xmlns:xlink="http://www.w3.org/1999/xlink" content-type="arpha" xlink:type="simple">66EF4CBB-4700-5D27-A6E9-29C163D2143C</object-id><label>Figure 5.</label><caption><p><italic><tp:taxon-name><tp:taxon-name-part taxon-name-part-type="genus" reg="Afronurus">Afronurus</tp:taxon-name-part><tp:taxon-name-part taxon-name-part-type="species" reg="gilliesiana">gilliesiana</tp:taxon-name-part></tp:taxon-name></italic> (Braasch, 1990), larval morphology <bold>A</bold> female habitus <bold>B</bold> tergites I–X <bold>C</bold> sternites VI–X <bold>D</bold> head <bold>E</bold> hind leg. Scale bars: 1 mm.</p></caption><graphic xmlns:xlink="http://www.w3.org/1999/xlink" xlink:href="zookeys-1176-055_article-105159__-g005.jpg" position="float" orientation="portrait" xlink:type="simple" id="oo_895430.jpg"><uri content-type="original_file" xlink:type="simple">https://binary.pensoft.net/fig/895430</uri></graphic></fig><fig id="F6" position="float" orientation="portrait"><object-id xmlns:xlink="http://www.w3.org/1999/xlink" content-type="doi" xlink:type="simple">10.3897/zookeys.1176.105159.figure6</object-id><object-id xmlns:xlink="http://www.w3.org/1999/xlink" content-type="arpha" xlink:type="simple">FF4BD2BB-7357-5A9F-B2A1-050F0233738C</object-id><label>Figure 6.</label><caption><p><italic><tp:taxon-name><tp:taxon-name-part taxon-name-part-type="genus" reg="Afronurus">Afronurus</tp:taxon-name-part><tp:taxon-name-part taxon-name-part-type="species" reg="gilliesiana">gilliesiana</tp:taxon-name-part></tp:taxon-name></italic> (Braasch, 1990), larval morphology <bold>A</bold> gill V <bold>B</bold> gill VI <bold>C</bold> gill VII <bold>D</bold> hind leg <bold>E</bold> bristles on the dorsal face of the hind femur (middle part). Scale bars: 1 mm (<bold>A–D</bold>); 0.25 mm (<bold>E</bold>).</p></caption><graphic xmlns:xlink="http://www.w3.org/1999/xlink" xlink:href="zookeys-1176-055_article-105159__-g006.jpg" position="float" orientation="portrait" xlink:type="simple" id="oo_895431.jpg"><uri content-type="original_file" xlink:type="simple">https://binary.pensoft.net/fig/895431</uri></graphic></fig><fig id="F7" position="float" orientation="portrait"><object-id xmlns:xlink="http://www.w3.org/1999/xlink" content-type="doi" xlink:type="simple">10.3897/zookeys.1176.105159.figure7</object-id><object-id xmlns:xlink="http://www.w3.org/1999/xlink" content-type="arpha" xlink:type="simple">1669FC2C-9C94-58A1-AA77-58D6224C8BBF</object-id><label>Figure 7.</label><caption><p><italic><tp:taxon-name><tp:taxon-name-part taxon-name-part-type="genus" reg="Afronurus">Afronurus</tp:taxon-name-part><tp:taxon-name-part taxon-name-part-type="species" reg="gilliesiana">gilliesiana</tp:taxon-name-part></tp:taxon-name></italic> (Braasch, 1990), imaginal morphology <bold>A</bold> male tergites IV–X <bold>B</bold> female tergites VII–X <bold>C</bold> male genitalia <bold>D</bold> female anal plate <bold>E</bold> fore wing and hind wing. Scale bars: 0.5 mm (<bold>C, D</bold>); 1 mm (<bold>A, B, E</bold>).</p></caption><graphic xmlns:xlink="http://www.w3.org/1999/xlink" xlink:href="zookeys-1176-055_article-105159__-g007.jpg" position="float" orientation="portrait" xlink:type="simple" id="oo_895432.jpg"><uri content-type="original_file" xlink:type="simple">https://binary.pensoft.net/fig/895432</uri></graphic></fig><fig id="F8" position="float" orientation="portrait"><object-id xmlns:xlink="http://www.w3.org/1999/xlink" content-type="doi" xlink:type="simple">10.3897/zookeys.1176.105159.figure8</object-id><object-id xmlns:xlink="http://www.w3.org/1999/xlink" content-type="arpha" xlink:type="simple">85B56271-D4B8-5098-970E-8B627A8761B0</object-id><label>Figure 8.</label><caption><p><italic><tp:taxon-name><tp:taxon-name-part taxon-name-part-type="genus" reg="Afronurus">Afronurus</tp:taxon-name-part><tp:taxon-name-part taxon-name-part-type="species" reg="gilliesiana">gilliesiana</tp:taxon-name-part></tp:taxon-name></italic> (Braasch, 1990), SEMs of egg morphology <bold>A</bold> general outline of egg <bold>B</bold> chorion surface between polar KCT (pKCT) and equatorial KCT (eKCT) <bold>C</bold> micropyle (M) and enlargement of eKCTs. Scale bars: 50 μm (<bold>A</bold>); 20 μm (<bold>B</bold>); 10 μm (<bold>C</bold>).</p></caption><graphic xmlns:xlink="http://www.w3.org/1999/xlink" xlink:href="zookeys-1176-055_article-105159__-g008.jpg" position="float" orientation="portrait" xlink:type="simple" id="oo_895433.jpg"><uri content-type="original_file" xlink:type="simple">https://binary.pensoft.net/fig/895433</uri></graphic></fig><p>Adult male can be distinguished by its genitalia: penis bilobate, expanding into laterally enlarged lobes, the inner part of lobes with a small cleft (Fig. <xref ref-type="fig" rid="F17">17C</xref>).</p></tp:treatment-sec><tp:treatment-sec sec-type="habitat" id="SECID0ERSAG"><title>Habitat.</title><p>The nymph of <italic><tp:taxon-name><tp:taxon-name-part taxon-name-part-type="genus" reg="Afronurus">Afronurus</tp:taxon-name-part><tp:taxon-name-part taxon-name-part-type="species" reg="gilliesiana">gilliesiana</tp:taxon-name-part></tp:taxon-name></italic> was reported by <xref ref-type="bibr" rid="B6">Braasch (1990)</xref> from Mae Sot district, Tak province in northern Thailand. In this study, <italic><tp:taxon-name><tp:taxon-name-part taxon-name-part-type="genus" reg="Afronurus">A.</tp:taxon-name-part><tp:taxon-name-part taxon-name-part-type="species" reg="gilliesiana">gilliesiana</tp:taxon-name-part></tp:taxon-name></italic> was found restricted to three localities in Chiang Rai province. The habitats are unique with high mountain areas, waterfalls, base rock, and some areas of cobbles. The altitude is higher than 400 meters. The nymphs were found attached to the cobbles, away from the base rock with strong water falling from the waterfall. The male and female adults and eggs are described for the first time.</p></tp:treatment-sec><tp:treatment-sec sec-type="distribution" id="SECID0ERTAG"><title>Distribution.</title><p>Chiang Rai province (Fig. <xref ref-type="fig" rid="F18">18</xref>).</p></tp:treatment-sec><tp:treatment-sec><!--Section generated to contain objects referenced in tp:taxon-treatment.--><fig id="F17" position="float" orientation="portrait"><object-id xmlns:xlink="http://www.w3.org/1999/xlink" content-type="doi" xlink:type="simple">10.3897/zookeys.1176.105159.figure17</object-id><object-id xmlns:xlink="http://www.w3.org/1999/xlink" content-type="arpha" xlink:type="simple">D433439B-9AFC-56C1-89A2-E1EA9572284C</object-id><label>Figure 17.</label><caption><p>male genitalia <bold>A, B</bold><italic><tp:taxon-name><tp:taxon-name-part taxon-name-part-type="genus" reg="Afronurus">A.</tp:taxon-name-part><tp:taxon-name-part taxon-name-part-type="species" reg="cervina">cervina</tp:taxon-name-part></tp:taxon-name></italic><bold>C, D</bold><italic><tp:taxon-name><tp:taxon-name-part taxon-name-part-type="genus" reg="Afronurus">A.</tp:taxon-name-part><tp:taxon-name-part taxon-name-part-type="species" reg="gilliesiana">gilliesiana</tp:taxon-name-part></tp:taxon-name></italic><bold>E, F</bold><italic><tp:taxon-name><tp:taxon-name-part taxon-name-part-type="genus" reg="Afronurus">A.</tp:taxon-name-part><tp:taxon-name-part taxon-name-part-type="species" reg="rubromaculata">rubromaculata</tp:taxon-name-part></tp:taxon-name></italic> (arrow indicates titillators).</p></caption><graphic xmlns:xlink="http://www.w3.org/1999/xlink" xlink:href="zookeys-1176-055_article-105159__-g017.jpg" position="float" orientation="portrait" xlink:type="simple" id="oo_895442.jpg"><uri content-type="original_file" xlink:type="simple">https://binary.pensoft.net/fig/895442</uri></graphic></fig><fig id="F18" position="float" orientation="portrait"><object-id xmlns:xlink="http://www.w3.org/1999/xlink" content-type="doi" xlink:type="simple">10.3897/zookeys.1176.105159.figure18</object-id><object-id xmlns:xlink="http://www.w3.org/1999/xlink" content-type="arpha" xlink:type="simple">147303DB-6AD7-515F-A1A7-8F722841D266</object-id><label>Figure 18.</label><caption><p>Distribution map of the genus <italic><tp:taxon-name><tp:taxon-name-part taxon-name-part-type="genus" reg="Afronurus">Afronurus</tp:taxon-name-part></tp:taxon-name></italic> in Thailand.</p></caption><graphic xmlns:xlink="http://www.w3.org/1999/xlink" xlink:href="zookeys-1176-055_article-105159__-g018.jpg" position="float" orientation="portrait" xlink:type="simple" id="oo_895443.jpg"><uri content-type="original_file" xlink:type="simple">https://binary.pensoft.net/fig/895443</uri></graphic></fig></tp:treatment-sec><ref-list><ref id="B4"><mixed-citation xmlns:xlink="http://www.w3.org/1999/xlink" xlink:type="simple"><person-group><name name-style="western"><surname>Boonsoong</surname><given-names>B</given-names></name><name name-style="western"><surname>Braasch</surname><given-names>D</given-names></name></person-group> (<year>2013</year>) <article-title><tp:taxon-name><tp:taxon-name-part taxon-name-part-type="family">Heptageniidae</tp:taxon-name-part></tp:taxon-name> (<tp:taxon-name><tp:taxon-name-part taxon-name-part-type="class">Insecta</tp:taxon-name-part></tp:taxon-name>, <tp:taxon-name><tp:taxon-name-part taxon-name-part-type="order">Ephemeroptera</tp:taxon-name-part></tp:taxon-name>) of Thailand.</article-title><source>ZooKeys</source><volume>272</volume>: <fpage>61</fpage>–<lpage>93</lpage>. <ext-link xlink:href="10.3897/zookeys.272.3638" ext-link-type="doi" xlink:type="simple">https://doi.org/10.3897/zookeys.272.3638</ext-link></mixed-citation></ref><ref id="B6"><mixed-citation xmlns:xlink="http://www.w3.org/1999/xlink" xlink:type="simple"><person-group><name name-style="western"><surname>Braasch</surname><given-names>D</given-names></name></person-group> (<year>1990</year>) <article-title>Neue Eintagsfliegen aus Thailand, nebst einigen Bemerkungen zu deren generischem Status (<tp:taxon-name><tp:taxon-name-part taxon-name-part-type="class">Insecta</tp:taxon-name-part></tp:taxon-name>, <tp:taxon-name><tp:taxon-name-part taxon-name-part-type="order">Ephemeroptera</tp:taxon-name-part></tp:taxon-name>: <tp:taxon-name><tp:taxon-name-part taxon-name-part-type="family">Heptageniidae</tp:taxon-name-part></tp:taxon-name>).</article-title><source>Reichenbachia</source><volume>28</volume>(<issue>2</issue>): <fpage>7</fpage>–<lpage>14</lpage>.</mixed-citation></ref></ref-list></tp:taxon-treatment>
