# Supplementary material for: ﻿Unravelling the diversity of the genus Afronurus Lestage, 1924 (Ephemeroptera, Heptageniidae) in Thailand
Source: Zookeys. 2023 Aug 22;1176:55–78. doi: 10.3897/zookeys.1176.105159 (PMC10466111; doi:10.3897/zookeys.1176.105159)
Supplement: XML Treatment for Afronurus rainulfiana [file zookeys.1176.105159-treatment3.xml]

<!DOCTYPE tp:taxon-treatment
  PUBLIC "-//TaxonX//DTD Taxonomic Treatment Publishing DTD v0 20100105//EN" "tax-treatment-NSO.dtd">
<tp:taxon-treatment xmlns:tp="http://www.plazi.org/taxpub"><tp:treatment-meta><kwd-group><label>Taxon classification</label><kwd>
              <named-content content-type="kingdom">Animalia</named-content>
            </kwd><kwd>
              <named-content content-type="order">Ephemeroptera</named-content>
            </kwd><kwd>
              <named-content content-type="family">Heptageniidae</named-content>
            </kwd></kwd-group><mixed-citation publication-type="journal"><person-group><name><surname>Wongyam</surname><given-names>Anuntaya</given-names></name><name><surname>Sartori</surname><given-names>Michel</given-names></name><name><surname>Boonsoong</surname><given-names>Boonsatien</given-names></name></person-group><article-title>﻿Unravelling the diversity of the genus <italic><tp:taxon-name><tp:taxon-name-part taxon-name-part-type="genus" reg="Afronurus">Afronurus</tp:taxon-name-part></tp:taxon-name></italic> Lestage, 1924 (<tp:taxon-name><tp:taxon-name-part taxon-name-part-type="order">Ephemeroptera</tp:taxon-name-part></tp:taxon-name>, <tp:taxon-name><tp:taxon-name-part taxon-name-part-type="family">Heptageniidae</tp:taxon-name-part></tp:taxon-name>) in Thailand</article-title><source>Zookeys</source><day>22</day><month>08</month><year>2023</year><volume>1176</volume><fpage>55</fpage><lpage>78</lpage><pub-id pub-id-type="doi">10.3897/zookeys.1176.105159</pub-id></mixed-citation></tp:treatment-meta><tp:nomenclature><label>﻿</label><tp:taxon-name>
            <object-id xmlns:xlink="http://www.w3.org/1999/xlink" content-type="arpha" xlink:type="simple">B8B9F57D-7CC2-5586-8349-9E9BD0A96A4B</object-id>
            <tp:taxon-name-part taxon-name-part-type="genus" reg="Afronurus">Afronurus</tp:taxon-name-part>
            <tp:taxon-name-part taxon-name-part-type="species" reg="rainulfiana">rainulfiana</tp:taxon-name-part>
          </tp:taxon-name><tp:taxon-authority>(Braasch, 1990)</tp:taxon-authority><xref ref-type="fig" rid="F9">Figs 9A–E</xref><xref ref-type="fig" rid="F10">, 10A–E</xref><xref ref-type="fig" rid="F11">, 11A–C</xref><xref ref-type="fig" rid="F12">, 12A–C</xref><tp:nomenclature-citation-list><tp:nomenclature-citation><tp:taxon-name>
                <tp:taxon-name-part taxon-name-part-type="genus" reg="Cinygmina">Cinygmina</tp:taxon-name-part>
                <tp:taxon-name-part taxon-name-part-type="species" reg="rainulfiana">rainulfiana</tp:taxon-name-part>
              </tp:taxon-name><comment>Braasch, 1990: 8, figs 9–12, original description (male and female imago, nymph).</comment></tp:nomenclature-citation><tp:nomenclature-citation><tp:taxon-name>
                <tp:taxon-name-part taxon-name-part-type="genus" reg="Afronurus">Afronurus</tp:taxon-name-part>
                <tp:taxon-name-part taxon-name-part-type="species" reg="rainulfiana">rainulfiana</tp:taxon-name-part>
              </tp:taxon-name><comment>– <xref ref-type="bibr" rid="B4">Boonsoong and Braasch 2013</xref>: 87.</comment></tp:nomenclature-citation></tp:nomenclature-citation-list></tp:nomenclature><tp:treatment-sec sec-type="material" id="SECID0EOWAG"><title>Material examined.</title><p>3 nymphs, Thailand, Kanchanaburi Prov., Huai Kha Yeng, <named-content xmlns:xlink="http://www.w3.org/1999/xlink" content-type="dwc:verbatimCoordinates" xlink:type="simple"><named-content content-type="geo-json" specific-use="{&#34;type&#34;:&#34;Point&#34;,&#34;coordinates&#34;:[98.577722,14.605828]}" id="NCID0EXWAG" xlink:type="simple">14°36'20.98"N, 98°34'39.8"E</named-content></named-content>, 937 m, 31.I.2019, W. Anuntaya leg. (<abbrev xmlns:xlink="http://www.w3.org/1999/xlink" xlink:title="Aquatic Insects Collection of the Zoological Museum Kasetsart University" id="ABBRID0E3WAG" xlink:type="simple">ZMKU</abbrev>); 12 nymphs, Narathiwat Prov., Klong Aika Ding, <named-content xmlns:xlink="http://www.w3.org/1999/xlink" content-type="dwc:verbatimCoordinates" xlink:type="simple"><named-content content-type="geo-json" specific-use="{&#34;type&#34;:&#34;Point&#34;,&#34;coordinates&#34;:[101.834861,5.796083]}" id="NCID0EDXAG" xlink:type="simple">5°47'45.8988"N, 101°50'5.4996"E</named-content></named-content>, 56 m, 22.IV.2018, W. Anuntaya leg. (<abbrev xmlns:xlink="http://www.w3.org/1999/xlink" xlink:title="Aquatic Insects Collection of the Zoological Museum Kasetsart University" id="ABBRID0EIXAG" xlink:type="simple">ZMKU</abbrev>); 1 nymph, Phetchaburi Prov., Huai Mae Kamoei, <named-content xmlns:xlink="http://www.w3.org/1999/xlink" content-type="dwc:verbatimCoordinates" xlink:type="simple"><named-content content-type="geo-json" specific-use="{&#34;type&#34;:&#34;Point&#34;,&#34;coordinates&#34;:[99.582056,12.978194]}" id="NCID0EPXAG" xlink:type="simple">12°58'41.4984"N, 99°34'55.401"E</named-content></named-content>, 119 m, 24.II.2019, W. Anuntaya leg. (<abbrev xmlns:xlink="http://www.w3.org/1999/xlink" xlink:title="Aquatic Insects Collection of the Zoological Museum Kasetsart University" id="ABBRID0EUXAG" xlink:type="simple">ZMKU</abbrev>); 4 nymphs, Ranong Prov., Klong Phon Rang, <named-content xmlns:xlink="http://www.w3.org/1999/xlink" content-type="dwc:verbatimCoordinates" xlink:type="simple"><named-content content-type="geo-json" specific-use="{&#34;type&#34;:&#34;Point&#34;,&#34;coordinates&#34;:[98.641361,9.894278]}" id="NCID0E2XAG" xlink:type="simple">9°53'39.4002"N, 98°38'28.8996"E</named-content></named-content>, 10 m, 20.IV.2018, B. Boonsoong leg. (<abbrev xmlns:xlink="http://www.w3.org/1999/xlink" xlink:title="Aquatic Insects Collection of the Zoological Museum Kasetsart University" id="ABBRID0EAYAG" xlink:type="simple">ZMKU</abbrev>); 13 nymphs, Ratchaburi Prov., Bo Klueng, <named-content xmlns:xlink="http://www.w3.org/1999/xlink" content-type="dwc:verbatimCoordinates" xlink:type="simple"><named-content content-type="geo-json" specific-use="{&#34;type&#34;:&#34;Point&#34;,&#34;coordinates&#34;:[99.244267,13.524267]}" id="NCID0EHYAG" xlink:type="simple">13°31'27.3612"N, 99°14'39.3606"E</named-content></named-content>, 180 m, 24.XI.2018, W. Anuntaya leg. (<abbrev xmlns:xlink="http://www.w3.org/1999/xlink" xlink:title="Aquatic Insects Collection of the Zoological Museum Kasetsart University" id="ABBRID0EMYAG" xlink:type="simple">ZMKU</abbrev>).</p></tp:treatment-sec><tp:treatment-sec sec-type="description" id="SECID0EQYAG"><title>Description.</title><p><bold>Nymph.</bold> See <xref ref-type="bibr" rid="B6">Braasch (1990</xref>: 8, figs 9–12, 18.1–18.3).</p><fig id="F9" position="float" orientation="portrait"><object-id xmlns:xlink="http://www.w3.org/1999/xlink" content-type="doi" xlink:type="simple">10.3897/zookeys.1176.105159.figure9</object-id><object-id xmlns:xlink="http://www.w3.org/1999/xlink" content-type="arpha" xlink:type="simple">6239645B-6BB0-5F02-8FD2-5E366F90990B</object-id><label>Figure 9.</label><caption><p><italic><tp:taxon-name><tp:taxon-name-part taxon-name-part-type="genus" reg="Afronurus">Afronurus</tp:taxon-name-part><tp:taxon-name-part taxon-name-part-type="species" reg="rainulfiana">rainulfiana</tp:taxon-name-part></tp:taxon-name></italic> (Braasch, 1990), larval morphology <bold>A</bold> female habitus <bold>B</bold> tergites I–X <bold>D</bold> sternites III–X <bold>C</bold> head <bold>E</bold> hind leg. Scale bars: 1 mm.</p></caption><graphic xmlns:xlink="http://www.w3.org/1999/xlink" xlink:href="zookeys-1176-055_article-105159__-g009.jpg" position="float" orientation="portrait" xlink:type="simple" id="oo_895434.jpg"><uri content-type="original_file" xlink:type="simple">https://binary.pensoft.net/fig/895434</uri></graphic></fig><fig id="F10" position="float" orientation="portrait"><object-id xmlns:xlink="http://www.w3.org/1999/xlink" content-type="doi" xlink:type="simple">10.3897/zookeys.1176.105159.figure10</object-id><object-id xmlns:xlink="http://www.w3.org/1999/xlink" content-type="arpha" xlink:type="simple">B2308B66-C20F-5C5F-9267-2C16843FEB09</object-id><label>Figure 10.</label><caption><p><italic><tp:taxon-name><tp:taxon-name-part taxon-name-part-type="genus" reg="Afronurus">Afronurus</tp:taxon-name-part><tp:taxon-name-part taxon-name-part-type="species" reg="rainulfiana">rainulfiana</tp:taxon-name-part></tp:taxon-name></italic> (Braasch, 1990), larval morphology <bold>A</bold> gill V <bold>B</bold> gill VI <bold>C</bold> gill VII <bold>D</bold> bristles on the dorsal face of the hind femur <bold>E</bold> enlargement of bristles on basal part. Scale bars: 1 mm (<bold>A–D</bold>); 0.25 mm (<bold>E</bold>).</p></caption><graphic xmlns:xlink="http://www.w3.org/1999/xlink" xlink:href="zookeys-1176-055_article-105159__-g010.jpg" position="float" orientation="portrait" xlink:type="simple" id="oo_895435.jpg"><uri content-type="original_file" xlink:type="simple">https://binary.pensoft.net/fig/895435</uri></graphic></fig><fig id="F11" position="float" orientation="portrait"><object-id xmlns:xlink="http://www.w3.org/1999/xlink" content-type="doi" xlink:type="simple">10.3897/zookeys.1176.105159.figure11</object-id><object-id xmlns:xlink="http://www.w3.org/1999/xlink" content-type="arpha" xlink:type="simple">9DE0E693-3143-51FC-91EB-D78FC911B82B</object-id><label>Figure 11.</label><caption><p><italic><tp:taxon-name><tp:taxon-name-part taxon-name-part-type="genus" reg="Afronurus">Afronurus</tp:taxon-name-part><tp:taxon-name-part taxon-name-part-type="species" reg="rainulfiana">rainulfiana</tp:taxon-name-part></tp:taxon-name></italic> (Braasch, 1990), female imaginal morphology <bold>A</bold> tergites I–X <bold>B</bold> anal plate <bold>C</bold> fore wing and hind wing. Scale bars: 1 mm.</p></caption><graphic xmlns:xlink="http://www.w3.org/1999/xlink" xlink:href="zookeys-1176-055_article-105159__-g011.jpg" position="float" orientation="portrait" xlink:type="simple" id="oo_895436.jpg"><uri content-type="original_file" xlink:type="simple">https://binary.pensoft.net/fig/895436</uri></graphic></fig><fig id="F12" position="float" orientation="portrait"><object-id xmlns:xlink="http://www.w3.org/1999/xlink" content-type="doi" xlink:type="simple">10.3897/zookeys.1176.105159.figure12</object-id><object-id xmlns:xlink="http://www.w3.org/1999/xlink" content-type="arpha" xlink:type="simple">1B3C8E84-FFED-5520-8C11-898277D3B963</object-id><label>Figure 12.</label><caption><p><italic><tp:taxon-name><tp:taxon-name-part taxon-name-part-type="genus" reg="Afronurus">Afronurus</tp:taxon-name-part><tp:taxon-name-part taxon-name-part-type="species" reg="rainulfiana">rainulfiana</tp:taxon-name-part></tp:taxon-name></italic> (Braasch, 1990), SEMs of egg morphology <bold>A</bold> general outline of egg <bold>B</bold> chorion surface between polar KCT (pKCT) and equatorial KCT (eKCT) <bold>C</bold> micropyle (M) and enlargement of eKCTs. Scale bars: 50 μm (<bold>A</bold>); 10 μm (<bold>B</bold>); 10 μm (<bold>C</bold>).</p></caption><graphic xmlns:xlink="http://www.w3.org/1999/xlink" xlink:href="zookeys-1176-055_article-105159__-g012.jpg" position="float" orientation="portrait" xlink:type="simple" id="oo_895437.jpg"><uri content-type="original_file" xlink:type="simple">https://binary.pensoft.net/fig/895437</uri></graphic></fig><p><bold>Adult. Female imago</bold> (in alcohol, Fig. <xref ref-type="fig" rid="F11">11</xref>). <bold><italic>Head</italic></bold> brown with black round eyes. <bold><italic>Thorax</italic>.</bold> Mesonotum brown with pale mark at the middle area, anterior part with dark brown heart-shaped marks. Wings transparent; forewing base area of vein thick and dark brown, RS and MP forked basally, MA forked at the middle; hindwings asymmetrical, 1.6× longer than width, RA and MA adjacent at basal of wing (Fig. <xref ref-type="fig" rid="F11">11C</xref>). <bold><italic>Abdomen</italic>.</bold> Dorsally brown marked with yellow, tergites II-V with single pair of circular sub-median marks and another pair of circular posterolateral marks; on tergite V the sub-median mark is fused to form a large square mark, tergites VI and VII with one pair of longitudinal marks each and tergite X pale on anterior part (Fig. <xref ref-type="fig" rid="F11">11A</xref>); subgenital plate concave at tip; subanal plate extending as triangle-shaped projection and emarginate at tip (Fig. <xref ref-type="fig" rid="F11">11B</xref>).</p></tp:treatment-sec><tp:treatment-sec sec-type="Egg" id="SECID0EF5AG"><title>Egg.</title><p>Chorionic surface of egg with dense pKCTs on each pole and eKCTs (Fig. <xref ref-type="fig" rid="F12">12A</xref>). Equatorial and subequatorial areas with eKCTs and micropyle beside eKCTs (Fig. <xref ref-type="fig" rid="F12">12C</xref>); area between pKCTs and eKCTs with distinct small tubercles (Fig. <xref ref-type="fig" rid="F12">12B</xref>), areas of two poles of pKTCs ~ 0.5× that of the whole egg (Fig. <xref ref-type="fig" rid="F12">12A</xref>).</p></tp:treatment-sec><tp:treatment-sec sec-type="remarks" id="SECID0E25AG"><title>Remarks.</title><p>Nymph of <italic><tp:taxon-name><tp:taxon-name-part taxon-name-part-type="genus" reg="Afronurus">Afronurus</tp:taxon-name-part><tp:taxon-name-part taxon-name-part-type="species" reg="rainulfiana">rainulfiana</tp:taxon-name-part></tp:taxon-name></italic> is distinguishable from congeners by the combination of the following characteristics: anterior margin of head with four distinct pale spots (Fig. <xref ref-type="fig" rid="F9">9C</xref>), lateral surface of the eyes with a large bright triangular spot, and area between eyes with two pairs of circular marks, each mark linked with one straight line. Abdomen tergites II-VII with two pairs of circular markings on sub-median and posterolateral areas (Fig. <xref ref-type="fig" rid="F9">9A</xref>), pair on sub-median areas fused on tergite V, all markings combined in tergites VIII and IX, and tergite X brown without markings (Fig. <xref ref-type="fig" rid="F9">9B</xref>). Sternites without markings (Fig. <xref ref-type="fig" rid="F9">9C</xref>). Gill V (Fig. <xref ref-type="fig" rid="F10">10A</xref>) and gill VI (Fig. <xref ref-type="fig" rid="F10">10B</xref>) obliquely rounded, triangular, with apical projection, gill VII narrowly lanceolate (Fig. <xref ref-type="fig" rid="F10">10C</xref>). Pattern of hind femur as shown in Figs <xref ref-type="fig" rid="F9">9E</xref>, <xref ref-type="fig" rid="F10">10D</xref>. Bristles on the dorsal face of the hind femur both blunt and pointed (Fig. <xref ref-type="fig" rid="F10">10E</xref>). The imago can also be distinguished by the pattern on its abdomen (Fig. <xref ref-type="fig" rid="F11">11A</xref>).</p></tp:treatment-sec><tp:treatment-sec sec-type="habitat" id="SECID0EYABG"><title>Habitat.</title><p><italic><tp:taxon-name><tp:taxon-name-part taxon-name-part-type="genus" reg="Afronurus">Afronurus</tp:taxon-name-part><tp:taxon-name-part taxon-name-part-type="species" reg="rainulfiana">rainulfiana</tp:taxon-name-part></tp:taxon-name></italic> was described only as a nymph by <xref ref-type="bibr" rid="B6">Braasch (1990)</xref> from Saraburi province and then subsequently by <xref ref-type="bibr" rid="B4">Boonsoong and Braasch (2013)</xref> in Mae Sot Distinct, Tak province. In this study, <italic><tp:taxon-name><tp:taxon-name-part taxon-name-part-type="genus" reg="Afronurus">A.</tp:taxon-name-part><tp:taxon-name-part taxon-name-part-type="species" reg="rainulfiana">rainulfiana</tp:taxon-name-part></tp:taxon-name></italic> was found in 20 localities in six provinces. The nymphs attach to the undersides of the cobbles submerged in running water. We reported the female characteristics. The male adults of <italic><tp:taxon-name><tp:taxon-name-part taxon-name-part-type="genus" reg="Afronurus">A.</tp:taxon-name-part><tp:taxon-name-part taxon-name-part-type="species" reg="rainulfiana">rainulfiana</tp:taxon-name-part></tp:taxon-name></italic> are still unknown.</p></tp:treatment-sec><tp:treatment-sec sec-type="distribution" id="SECID0EHCBG"><title>Distribution.</title><p>Kanchanaburi, Narathiwat, Phetchaburi, Ranong, Saraburi and Tak provinces (Fig. <xref ref-type="fig" rid="F18">18</xref>).</p></tp:treatment-sec><tp:treatment-sec><!--Section generated to contain objects referenced in tp:taxon-treatment.--><fig id="F18" position="float" orientation="portrait"><object-id xmlns:xlink="http://www.w3.org/1999/xlink" content-type="doi" xlink:type="simple">10.3897/zookeys.1176.105159.figure18</object-id><object-id xmlns:xlink="http://www.w3.org/1999/xlink" content-type="arpha" xlink:type="simple">147303DB-6AD7-515F-A1A7-8F722841D266</object-id><label>Figure 18.</label><caption><p>Distribution map of the genus <italic><tp:taxon-name><tp:taxon-name-part taxon-name-part-type="genus" reg="Afronurus">Afronurus</tp:taxon-name-part></tp:taxon-name></italic> in Thailand.</p></caption><graphic xmlns:xlink="http://www.w3.org/1999/xlink" xlink:href="zookeys-1176-055_article-105159__-g018.jpg" position="float" orientation="portrait" xlink:type="simple" id="oo_895443.jpg"><uri content-type="original_file" xlink:type="simple">https://binary.pensoft.net/fig/895443</uri></graphic></fig></tp:treatment-sec><ref-list><ref id="B4"><mixed-citation xmlns:xlink="http://www.w3.org/1999/xlink" xlink:type="simple"><person-group><name name-style="western"><surname>Boonsoong</surname><given-names>B</given-names></name><name name-style="western"><surname>Braasch</surname><given-names>D</given-names></name></person-group> (<year>2013</year>) <article-title><tp:taxon-name><tp:taxon-name-part taxon-name-part-type="family">Heptageniidae</tp:taxon-name-part></tp:taxon-name> (<tp:taxon-name><tp:taxon-name-part taxon-name-part-type="class">Insecta</tp:taxon-name-part></tp:taxon-name>, <tp:taxon-name><tp:taxon-name-part taxon-name-part-type="order">Ephemeroptera</tp:taxon-name-part></tp:taxon-name>) of Thailand.</article-title><source>ZooKeys</source><volume>272</volume>: <fpage>61</fpage>–<lpage>93</lpage>. <ext-link xlink:href="10.3897/zookeys.272.3638" ext-link-type="doi" xlink:type="simple">https://doi.org/10.3897/zookeys.272.3638</ext-link></mixed-citation></ref><ref id="B6"><mixed-citation xmlns:xlink="http://www.w3.org/1999/xlink" xlink:type="simple"><person-group><name name-style="western"><surname>Braasch</surname><given-names>D</given-names></name></person-group> (<year>1990</year>) <article-title>Neue Eintagsfliegen aus Thailand, nebst einigen Bemerkungen zu deren generischem Status (<tp:taxon-name><tp:taxon-name-part taxon-name-part-type="class">Insecta</tp:taxon-name-part></tp:taxon-name>, <tp:taxon-name><tp:taxon-name-part taxon-name-part-type="order">Ephemeroptera</tp:taxon-name-part></tp:taxon-name>: <tp:taxon-name><tp:taxon-name-part taxon-name-part-type="family">Heptageniidae</tp:taxon-name-part></tp:taxon-name>).</article-title><source>Reichenbachia</source><volume>28</volume>(<issue>2</issue>): <fpage>7</fpage>–<lpage>14</lpage>.</mixed-citation></ref></ref-list></tp:taxon-treatment>
