# Supplementary material for: ﻿Unravelling the diversity of the genus Afronurus Lestage, 1924 (Ephemeroptera, Heptageniidae) in Thailand
Source: Zookeys. 2023 Aug 22;1176:55–78. doi: 10.3897/zookeys.1176.105159 (PMC10466111; doi:10.3897/zookeys.1176.105159)
Supplement: XML Treatment for Afronurus rubromaculata [file zookeys.1176.105159-treatment4.xml]

<!DOCTYPE tp:taxon-treatment
  PUBLIC "-//TaxonX//DTD Taxonomic Treatment Publishing DTD v0 20100105//EN" "tax-treatment-NSO.dtd">
<tp:taxon-treatment xmlns:tp="http://www.plazi.org/taxpub"><tp:treatment-meta><kwd-group><label>Taxon classification</label><kwd>
              <named-content content-type="kingdom">Animalia</named-content>
            </kwd><kwd>
              <named-content content-type="order">Ephemeroptera</named-content>
            </kwd><kwd>
              <named-content content-type="family">Heptageniidae</named-content>
            </kwd></kwd-group><mixed-citation publication-type="journal"><person-group><name><surname>Wongyam</surname><given-names>Anuntaya</given-names></name><name><surname>Sartori</surname><given-names>Michel</given-names></name><name><surname>Boonsoong</surname><given-names>Boonsatien</given-names></name></person-group><article-title>﻿Unravelling the diversity of the genus <italic><tp:taxon-name><tp:taxon-name-part taxon-name-part-type="genus" reg="Afronurus">Afronurus</tp:taxon-name-part></tp:taxon-name></italic> Lestage, 1924 (<tp:taxon-name><tp:taxon-name-part taxon-name-part-type="order">Ephemeroptera</tp:taxon-name-part></tp:taxon-name>, <tp:taxon-name><tp:taxon-name-part taxon-name-part-type="family">Heptageniidae</tp:taxon-name-part></tp:taxon-name>) in Thailand</article-title><source>Zookeys</source><day>22</day><month>08</month><year>2023</year><volume>1176</volume><fpage>55</fpage><lpage>78</lpage><pub-id pub-id-type="doi">10.3897/zookeys.1176.105159</pub-id></mixed-citation></tp:treatment-meta><tp:nomenclature><label>﻿</label><tp:taxon-name>
            <object-id xmlns:xlink="http://www.w3.org/1999/xlink" content-type="arpha" xlink:type="simple">190689CC-2CED-5654-97FA-8A29118745A7</object-id>
            <tp:taxon-name-part taxon-name-part-type="genus" reg="Afronurus">Afronurus</tp:taxon-name-part>
            <tp:taxon-name-part taxon-name-part-type="species" reg="rubromaculata">rubromaculata</tp:taxon-name-part>
          </tp:taxon-name><tp:taxon-authority>You, Wu, Gui &amp; Hsu, 1981</tp:taxon-authority><xref ref-type="fig" rid="F13">Figs 13A–E</xref><xref ref-type="fig" rid="F14">, 14A–E</xref><xref ref-type="fig" rid="F15">, 15A–C</xref><xref ref-type="fig" rid="F16">, 16A–E</xref><xref ref-type="fig" rid="F17">, 17E, F</xref><tp:nomenclature-citation-list><tp:nomenclature-citation><tp:taxon-name>
                <tp:taxon-name-part taxon-name-part-type="genus" reg="Cinygmina">Cinygmina</tp:taxon-name-part>
                <tp:taxon-name-part taxon-name-part-type="species" reg="rubromaculata">rubromaculata</tp:taxon-name-part>
              </tp:taxon-name><comment>You, Wu, Gui &amp; Hsu, 1981: 4, figs 14–24 (original description, male and female).</comment></tp:nomenclature-citation><tp:nomenclature-citation><tp:taxon-name>
                <tp:taxon-name-part taxon-name-part-type="genus" reg="Cinygmina">Cinygmina</tp:taxon-name-part>
                <tp:taxon-name-part taxon-name-part-type="species" reg="rubromaculata">rubromaculata</tp:taxon-name-part>
              </tp:taxon-name><comment>– Wu, Chen, Cong &amp; You, 1986: 1, 67.</comment></tp:nomenclature-citation><tp:nomenclature-citation><tp:taxon-name>
                <tp:taxon-name-part taxon-name-part-type="genus" reg="Cinygmina">Cinygmina</tp:taxon-name-part>
                <tp:taxon-name-part taxon-name-part-type="species" reg="rubromaculata">rubromaculata</tp:taxon-name-part>
              </tp:taxon-name><comment>– <xref ref-type="bibr" rid="B34">Zhou and Zheng 2003</xref>: 758, figs 7, 8, 13,17 (nymph first description).</comment></tp:nomenclature-citation><tp:nomenclature-citation><tp:taxon-name>
                <tp:taxon-name-part taxon-name-part-type="genus" reg="Afronurus">Afronurus</tp:taxon-name-part>
                <tp:taxon-name-part taxon-name-part-type="species" reg="rubromaculatus">rubromaculatus</tp:taxon-name-part>
              </tp:taxon-name><comment>– <xref ref-type="bibr" rid="B10">Braasch and Jacobus 2011</xref>: 65.</comment></tp:nomenclature-citation><tp:nomenclature-citation><tp:taxon-name>
                <tp:taxon-name-part taxon-name-part-type="genus" reg="Afronurus">Afronurus</tp:taxon-name-part>
                <tp:taxon-name-part taxon-name-part-type="species" reg="rubromaculata">rubromaculata</tp:taxon-name-part>
              </tp:taxon-name><comment>– <xref ref-type="bibr" rid="B4">Boonsoong and Braasch 2013</xref>: 88.</comment></tp:nomenclature-citation><tp:nomenclature-citation><tp:taxon-name>
                <tp:taxon-name-part taxon-name-part-type="genus" reg="Afronurus">Afronurus</tp:taxon-name-part>
                <tp:taxon-name-part taxon-name-part-type="species" reg="rubromaculatus">rubromaculatus</tp:taxon-name-part>
              </tp:taxon-name><comment>– <xref ref-type="bibr" rid="B32">Zhang et al. 2021</xref>: 110.</comment></tp:nomenclature-citation></tp:nomenclature-citation-list></tp:nomenclature><tp:treatment-sec sec-type="material" id="SECID0EHHBG"><title>Material examined.</title><p>11 nymphs, Chanthaburi Prov., Klong Phlu Lang, <named-content xmlns:xlink="http://www.w3.org/1999/xlink" content-type="dwc:verbatimCoordinates" xlink:type="simple"><named-content content-type="geo-json" specific-use="{&#34;type&#34;:&#34;Point&#34;,&#34;coordinates&#34;:[102.388683,12.720117]}" id="NCID0EQHBG" xlink:type="simple">12°43.207'N, 102°23.321'E</named-content></named-content>, 115 m, 5.VI.2018, W. Anuntaya leg. (<abbrev xmlns:xlink="http://www.w3.org/1999/xlink" xlink:title="Aquatic Insects Collection of the Zoological Museum Kasetsart University" id="ABBRID0EVHBG" xlink:type="simple">ZMKU</abbrev>); 2 nymphs, Kanchanaburi Prov., Tao Taan, <named-content xmlns:xlink="http://www.w3.org/1999/xlink" content-type="dwc:verbatimCoordinates" xlink:type="simple"><named-content content-type="geo-json" specific-use="{&#34;type&#34;:&#34;Point&#34;,&#34;coordinates&#34;:[98.582167,14.649500]}" id="NCID0E3HBG" xlink:type="simple">14°38'58.199"N, 98°34'55.8006"E</named-content></named-content>, 116 m, 31.I.2019, W. Anuntaya leg. (<abbrev xmlns:xlink="http://www.w3.org/1999/xlink" xlink:title="Aquatic Insects Collection of the Zoological Museum Kasetsart University" id="ABBRID0EBIBG" xlink:type="simple">ZMKU</abbrev>); 3 nymphs, Nan Prov., Na noi, <named-content xmlns:xlink="http://www.w3.org/1999/xlink" content-type="dwc:verbatimCoordinates" xlink:type="simple"><named-content content-type="geo-json" specific-use="{&#34;type&#34;:&#34;Point&#34;,&#34;coordinates&#34;:[100.720556,18.322778]}" id="NCID0EIIBG" xlink:type="simple">18°19'22.0002"N, 100°43'14.0016"E</named-content></named-content>, 289 m, 5.XII.2017, B. Boonsoong leg. (<abbrev xmlns:xlink="http://www.w3.org/1999/xlink" xlink:title="Aquatic Insects Collection of the Zoological Museum Kasetsart University" id="ABBRID0ENIBG" xlink:type="simple">ZMKU</abbrev>); 15 nymphs, Ratchaburi Prov., Kang Som Maew, <named-content xmlns:xlink="http://www.w3.org/1999/xlink" content-type="dwc:verbatimCoordinates" xlink:type="simple"><named-content content-type="geo-json" specific-use="{&#34;type&#34;:&#34;Point&#34;,&#34;coordinates&#34;:[99.112150,13.406200]}" id="NCID0EUIBG" xlink:type="simple">13°24'22.32"N, 99°6'43.74"E</named-content></named-content>, 207 m, 24.XI.2018, W. Anuntaya leg. (<abbrev xmlns:xlink="http://www.w3.org/1999/xlink" xlink:title="Aquatic Insects Collection of the Zoological Museum Kasetsart University" id="ABBRID0EZIBG" xlink:type="simple">ZMKU</abbrev>).</p></tp:treatment-sec><tp:treatment-sec sec-type="description" id="SECID0E4IBG"><title>Description.</title><p><bold>Nymph.</bold> See <xref ref-type="bibr" rid="B34">Zhou and Zheng (2003</xref>: 757, figs 7, 8, nymph first description).</p><p><bold>Adult. Male imago.</bold> See <xref ref-type="bibr" rid="B31">You et al. (1981</xref>: 28, figs 14–24, original description).</p></tp:treatment-sec><tp:treatment-sec sec-type="Eggs" id="SECID0ERJBG"><title>Eggs.</title><p>Chorionic surface of egg with dense pKCTs on each pole and eKCTs (Fig. <xref ref-type="fig" rid="F16">16A</xref>). Equatorial and subequatorial areas with eKCTs and micropyle next to eKCTs (Fig. <xref ref-type="fig" rid="F16">16C</xref>); the area between pKCTs and eKCTs smooth (Fig. <xref ref-type="fig" rid="F16">16B</xref>), areas of two poles of pKTCs ~ 0.47× that of the whole egg (Fig. <xref ref-type="fig" rid="F16">16A</xref>).</p></tp:treatment-sec><tp:treatment-sec sec-type="diagnosis" id="SECID0EHKBG"><title>Diagnosis.</title><p>Nymph of <italic><tp:taxon-name><tp:taxon-name-part taxon-name-part-type="genus" reg="Afronurus">A.</tp:taxon-name-part><tp:taxon-name-part taxon-name-part-type="species" reg="rubromaculata">rubromaculata</tp:taxon-name-part></tp:taxon-name></italic> is easily distinguishable from other <italic><tp:taxon-name><tp:taxon-name-part taxon-name-part-type="genus" reg="Afronurus">Afronurus</tp:taxon-name-part></tp:taxon-name></italic> species by the following characteristics: anterior margin of head with four distinct pale yellow markings and a row of four pale dots in front of antenna bases and three pairs of pale markings between eyes (Fig. <xref ref-type="fig" rid="F13">13C</xref>), thorax with pattern as shown in Fig. <xref ref-type="fig" rid="F13">13A</xref>. Abdominal tergites II-VII with pair of pale marks on sub-median and posterolateral areas, sub-median marking of tergite V fused, large; tergites VIII and IX each with sub-median pale marking; tergite X with anterior pale area (Fig. <xref ref-type="fig" rid="F13">13B</xref>). Sternites IX and X brown (Fig. <xref ref-type="fig" rid="F13">13D</xref>). Gills V (Fig. <xref ref-type="fig" rid="F14">14A</xref>) and VI (Fig. <xref ref-type="fig" rid="F14">14B</xref>) obliquely rounded, triangular, with projection; asymmetrical gill VII (Fig. <xref ref-type="fig" rid="F14">14C</xref>). Markings of hind femur as shown in Figs <xref ref-type="fig" rid="F13">13E</xref>, <xref ref-type="fig" rid="F14">14D</xref>. Bristles on the dorsal face of the hind femur pointed (Fig. <xref ref-type="fig" rid="F14">14E</xref>).</p><fig id="F13" position="float" orientation="portrait"><object-id xmlns:xlink="http://www.w3.org/1999/xlink" content-type="doi" xlink:type="simple">10.3897/zookeys.1176.105159.figure13</object-id><object-id xmlns:xlink="http://www.w3.org/1999/xlink" content-type="arpha" xlink:type="simple">2B6CC55E-88BC-52E0-AA5B-2681D8E06335</object-id><label>Figure 13.</label><caption><p><italic><tp:taxon-name><tp:taxon-name-part taxon-name-part-type="genus" reg="Afronurus">Afronurus</tp:taxon-name-part><tp:taxon-name-part taxon-name-part-type="species" reg="rubromaculata">rubromaculata</tp:taxon-name-part></tp:taxon-name></italic> (<xref ref-type="bibr" rid="B31">You et al., 1981</xref>), larval morphology <bold>A</bold> female habitus <bold>B</bold> tergite I–X <bold>D</bold> sternite VI–X <bold>C</bold> head <bold>E</bold> hind leg. Scale bars: 1 mm.</p></caption><graphic xmlns:xlink="http://www.w3.org/1999/xlink" xlink:href="zookeys-1176-055_article-105159__-g013.jpg" position="float" orientation="portrait" xlink:type="simple" id="oo_895438.jpg"><uri content-type="original_file" xlink:type="simple">https://binary.pensoft.net/fig/895438</uri></graphic></fig><fig id="F14" position="float" orientation="portrait"><object-id xmlns:xlink="http://www.w3.org/1999/xlink" content-type="doi" xlink:type="simple">10.3897/zookeys.1176.105159.figure14</object-id><object-id xmlns:xlink="http://www.w3.org/1999/xlink" content-type="arpha" xlink:type="simple">DEB8530D-8F7E-5D4D-8CAD-2A701CDCD545</object-id><label>Figure 14.</label><caption><p><italic><tp:taxon-name><tp:taxon-name-part taxon-name-part-type="genus" reg="Afronurus">Afronurus</tp:taxon-name-part><tp:taxon-name-part taxon-name-part-type="species" reg="rubromaculata">rubromaculata</tp:taxon-name-part></tp:taxon-name></italic> (<xref ref-type="bibr" rid="B31">You et al., 1981</xref>), larval morphology <bold>A</bold> gill V <bold>B</bold> gill VI <bold>C</bold> gill VII <bold>D</bold> bristles on the dorsal face of the hind femur <bold>E</bold> enlargement of bristles on basal part. Scale bars: 1 mm (<bold>A–D</bold>); 0.25 mm (<bold>E</bold>).</p></caption><graphic xmlns:xlink="http://www.w3.org/1999/xlink" xlink:href="zookeys-1176-055_article-105159__-g014.jpg" position="float" orientation="portrait" xlink:type="simple" id="oo_895439.jpg"><uri content-type="original_file" xlink:type="simple">https://binary.pensoft.net/fig/895439</uri></graphic></fig><p>Adult male is distinguishable by genitalia and abdominal pigmentation; genital plate emarginated, divided into two lobes, inner lobe broad. The cleft between lobes U-shaped with a small tubercle (Figs <xref ref-type="fig" rid="F15">15C</xref>, <xref ref-type="fig" rid="F17">17E, F</xref>), outer lobe canine-like. The titillators robust, canine-like. Forceps comprising four segments, segment I very short, length ratio of segment II to segment III to segment IV is 0.45: 0.14: 0.13 (Fig. <xref ref-type="fig" rid="F8">8C</xref>). Adult female with anal plate triangular, slightly truncate at tip (Fig. <xref ref-type="fig" rid="F15">15D</xref>).</p><fig id="F15" position="float" orientation="portrait"><object-id xmlns:xlink="http://www.w3.org/1999/xlink" content-type="doi" xlink:type="simple">10.3897/zookeys.1176.105159.figure15</object-id><object-id xmlns:xlink="http://www.w3.org/1999/xlink" content-type="arpha" xlink:type="simple">47D4734E-B352-5407-9A5E-EAE71DE1889F</object-id><label>Figure 15.</label><caption><p><italic><tp:taxon-name><tp:taxon-name-part taxon-name-part-type="genus" reg="Afronurus">Afronurus</tp:taxon-name-part><tp:taxon-name-part taxon-name-part-type="species" reg="rubromaculata">rubromaculata</tp:taxon-name-part></tp:taxon-name></italic> (<xref ref-type="bibr" rid="B31">You et al., 1981</xref>), imaginal morphology <bold>A</bold> male tergites III–X <bold>B</bold> female tergites II–X <bold>C</bold> male genitalia <bold>D</bold> female anal plate <bold>E</bold> fore wing and hind wing. Scale bars: 0.5 mm (<bold>C, D</bold>); 1 mm (<bold>A, B, E</bold>).</p></caption><graphic xmlns:xlink="http://www.w3.org/1999/xlink" xlink:href="zookeys-1176-055_article-105159__-g015.jpg" position="float" orientation="portrait" xlink:type="simple" id="oo_895440.jpg"><uri content-type="original_file" xlink:type="simple">https://binary.pensoft.net/fig/895440</uri></graphic></fig><fig id="F16" position="float" orientation="portrait"><object-id xmlns:xlink="http://www.w3.org/1999/xlink" content-type="doi" xlink:type="simple">10.3897/zookeys.1176.105159.figure16</object-id><object-id xmlns:xlink="http://www.w3.org/1999/xlink" content-type="arpha" xlink:type="simple">1D32522B-D523-5D41-BF9E-B7416F77E43C</object-id><label>Figure 16.</label><caption><p><italic><tp:taxon-name><tp:taxon-name-part taxon-name-part-type="genus" reg="Afronurus">Afronurus</tp:taxon-name-part><tp:taxon-name-part taxon-name-part-type="species" reg="rubromaculata">rubromaculata</tp:taxon-name-part></tp:taxon-name></italic> (<xref ref-type="bibr" rid="B31">You et al. 1981</xref>), SEMs of egg morphology <bold>A</bold> general outline of egg <bold>B</bold> chorion surface between polar KCT (pKCT) and equatorial KCT (eKCT) <bold>C</bold> micropyle (M) and enlargement of eKCTs. Scale bars: 50 μm (<bold>A</bold>); 20 μm (<bold>B</bold>); 10 μm (<bold>C</bold>).</p></caption><graphic xmlns:xlink="http://www.w3.org/1999/xlink" xlink:href="zookeys-1176-055_article-105159__-g016.jpg" position="float" orientation="portrait" xlink:type="simple" id="oo_895441.jpg"><uri content-type="original_file" xlink:type="simple">https://binary.pensoft.net/fig/895441</uri></graphic></fig><fig id="F17" position="float" orientation="portrait"><object-id xmlns:xlink="http://www.w3.org/1999/xlink" content-type="doi" xlink:type="simple">10.3897/zookeys.1176.105159.figure17</object-id><object-id xmlns:xlink="http://www.w3.org/1999/xlink" content-type="arpha" xlink:type="simple">D433439B-9AFC-56C1-89A2-E1EA9572284C</object-id><label>Figure 17.</label><caption><p>male genitalia <bold>A, B</bold><italic><tp:taxon-name><tp:taxon-name-part taxon-name-part-type="genus" reg="Afronurus">A.</tp:taxon-name-part><tp:taxon-name-part taxon-name-part-type="species" reg="cervina">cervina</tp:taxon-name-part></tp:taxon-name></italic><bold>C, D</bold><italic><tp:taxon-name><tp:taxon-name-part taxon-name-part-type="genus" reg="Afronurus">A.</tp:taxon-name-part><tp:taxon-name-part taxon-name-part-type="species" reg="gilliesiana">gilliesiana</tp:taxon-name-part></tp:taxon-name></italic><bold>E, F</bold><italic><tp:taxon-name><tp:taxon-name-part taxon-name-part-type="genus" reg="Afronurus">A.</tp:taxon-name-part><tp:taxon-name-part taxon-name-part-type="species" reg="rubromaculata">rubromaculata</tp:taxon-name-part></tp:taxon-name></italic> (arrow indicates titillators).</p></caption><graphic xmlns:xlink="http://www.w3.org/1999/xlink" xlink:href="zookeys-1176-055_article-105159__-g017.jpg" position="float" orientation="portrait" xlink:type="simple" id="oo_895442.jpg"><uri content-type="original_file" xlink:type="simple">https://binary.pensoft.net/fig/895442</uri></graphic></fig></tp:treatment-sec><tp:treatment-sec sec-type="distribution" id="SECID0EPTBG"><title>Distribution.</title><p>Chanthaburi, Kanchanaburi, Nan, and Ratchaburi provinces (Fig. <xref ref-type="fig" rid="F18">18</xref>).</p><fig id="F18" position="float" orientation="portrait"><object-id xmlns:xlink="http://www.w3.org/1999/xlink" content-type="doi" xlink:type="simple">10.3897/zookeys.1176.105159.figure18</object-id><object-id xmlns:xlink="http://www.w3.org/1999/xlink" content-type="arpha" xlink:type="simple">147303DB-6AD7-515F-A1A7-8F722841D266</object-id><label>Figure 18.</label><caption><p>Distribution map of the genus <italic><tp:taxon-name><tp:taxon-name-part taxon-name-part-type="genus" reg="Afronurus">Afronurus</tp:taxon-name-part></tp:taxon-name></italic> in Thailand.</p></caption><graphic xmlns:xlink="http://www.w3.org/1999/xlink" xlink:href="zookeys-1176-055_article-105159__-g018.jpg" position="float" orientation="portrait" xlink:type="simple" id="oo_895443.jpg"><uri content-type="original_file" xlink:type="simple">https://binary.pensoft.net/fig/895443</uri></graphic></fig></tp:treatment-sec><tp:treatment-sec sec-type="remarks" id="SECID0ENUBG"><title>Remarks.</title><p><italic><tp:taxon-name><tp:taxon-name-part taxon-name-part-type="genus" reg="Afronurus">Afronurus</tp:taxon-name-part><tp:taxon-name-part taxon-name-part-type="species" reg="rubromaculata">rubromaculata</tp:taxon-name-part></tp:taxon-name></italic> is a common species in Thai streams and widely distributed (Fig. <xref ref-type="fig" rid="F18">18</xref>). Suitable localities for <italic><tp:taxon-name><tp:taxon-name-part taxon-name-part-type="genus" reg="Afronurus">A.</tp:taxon-name-part><tp:taxon-name-part taxon-name-part-type="species" reg="rubromaculata">rubromaculata</tp:taxon-name-part></tp:taxon-name></italic> appear to be with cobbles deep in running water, the area mostly covered with riparian fields. <italic><tp:taxon-name><tp:taxon-name-part taxon-name-part-type="genus" reg="Afronurus">Afronurus</tp:taxon-name-part><tp:taxon-name-part taxon-name-part-type="species" reg="rubromaculata">rubromaculata</tp:taxon-name-part></tp:taxon-name></italic> has a unique pattern on the abdomen. <xref ref-type="bibr" rid="B24">She et al. (1995)</xref> described the differentiation of the spine position between <italic><tp:taxon-name><tp:taxon-name-part taxon-name-part-type="genus" reg="Afronurus">A.</tp:taxon-name-part><tp:taxon-name-part taxon-name-part-type="species" reg="rubromaculata">rubromaculata</tp:taxon-name-part></tp:taxon-name></italic> and <italic><tp:taxon-name><tp:taxon-name-part taxon-name-part-type="genus" reg="Afronurus">A.</tp:taxon-name-part><tp:taxon-name-part taxon-name-part-type="species" reg="hainanensis">hainanensis</tp:taxon-name-part></tp:taxon-name></italic>, but <xref ref-type="bibr" rid="B33">Zhou (2013)</xref> synonymised <italic><tp:taxon-name><tp:taxon-name-part taxon-name-part-type="genus" reg="Afronurus">A.</tp:taxon-name-part><tp:taxon-name-part taxon-name-part-type="species" reg="rubromaculata">rubromaculata</tp:taxon-name-part></tp:taxon-name></italic> and <italic><tp:taxon-name><tp:taxon-name-part taxon-name-part-type="genus" reg="Afronurus">A.</tp:taxon-name-part><tp:taxon-name-part taxon-name-part-type="species" reg="hainanensis">hainanensis</tp:taxon-name-part></tp:taxon-name></italic> due to the similarity of the spine on the penes that varies in size. However, in Thailand, the penial character of <italic><tp:taxon-name><tp:taxon-name-part taxon-name-part-type="genus" reg="Afronurus">A.</tp:taxon-name-part><tp:taxon-name-part taxon-name-part-type="species" reg="rubromaculata">rubromaculata</tp:taxon-name-part></tp:taxon-name></italic> is distinct from that of other species of <italic><tp:taxon-name><tp:taxon-name-part taxon-name-part-type="genus" reg="Afronurus">Afronurus</tp:taxon-name-part></tp:taxon-name></italic> in Thailand (Table <xref ref-type="table" rid="T3">3</xref>). In this study, the egg morphology of <italic><tp:taxon-name><tp:taxon-name-part taxon-name-part-type="genus" reg="Afronurus">A.</tp:taxon-name-part><tp:taxon-name-part taxon-name-part-type="species" reg="rubromaculata">rubromaculata</tp:taxon-name-part></tp:taxon-name></italic> was similar to that of a Chinese specimen, with a smooth surface in the equatorial area (<xref ref-type="bibr" rid="B32">Zhang et al. 2021</xref>: fig. 6E).</p><sec sec-type="﻿Molecular analysis" id="SECID0ERYBG"><title>﻿Molecular analysis</title><p>The Bayesian inference tree is shown in Fig. <xref ref-type="fig" rid="F19">19</xref>. The 37 samples of Thai <italic><tp:taxon-name><tp:taxon-name-part taxon-name-part-type="genus" reg="Afronurus">Afronurus</tp:taxon-name-part></tp:taxon-name></italic> are grouped into four major clades: <italic><tp:taxon-name><tp:taxon-name-part taxon-name-part-type="genus" reg="Afronurus">Afronurus</tp:taxon-name-part><tp:taxon-name-part taxon-name-part-type="species" reg="rainulfiana">rainulfiana</tp:taxon-name-part></tp:taxon-name></italic>, <italic><tp:taxon-name><tp:taxon-name-part taxon-name-part-type="genus" reg="Afronurus">A.</tp:taxon-name-part><tp:taxon-name-part taxon-name-part-type="species" reg="cervina">cervina</tp:taxon-name-part></tp:taxon-name></italic>, <italic><tp:taxon-name><tp:taxon-name-part taxon-name-part-type="genus" reg="Afronurus">A.</tp:taxon-name-part><tp:taxon-name-part taxon-name-part-type="species" reg="gilliesiana">gilliesiana</tp:taxon-name-part></tp:taxon-name></italic>, and <italic><tp:taxon-name><tp:taxon-name-part taxon-name-part-type="genus" reg="Afronurus">A.</tp:taxon-name-part><tp:taxon-name-part taxon-name-part-type="species" reg="rubromaculata">rubromaculata</tp:taxon-name-part></tp:taxon-name></italic>. Each clade is monophyletic, and strongly supported by the Bayesian posterior probabilities. The intraspecific and interspecific genetic distances are given in Table <xref ref-type="table" rid="T2">2</xref>. The range of genetic distances within species is 3%–4%, whereas the range of genetic distances between species is 7%–30%. <italic><tp:taxon-name><tp:taxon-name-part taxon-name-part-type="genus" reg="Afronurus">Afronurus</tp:taxon-name-part><tp:taxon-name-part taxon-name-part-type="species" reg="rainulfiana">rainulfiana</tp:taxon-name-part></tp:taxon-name></italic> is clearly supported as a monophyletic clade with the sequence of <italic><tp:taxon-name><tp:taxon-name-part taxon-name-part-type="genus" reg="Afronurus">Afronurus</tp:taxon-name-part></tp:taxon-name></italic> sp.1 (Surat Thani Prov.) from <xref ref-type="bibr" rid="B30">Yanai et al. (2017)</xref>. The <italic><tp:taxon-name><tp:taxon-name-part taxon-name-part-type="genus" reg="Afronurus">A.</tp:taxon-name-part><tp:taxon-name-part taxon-name-part-type="species" reg="cervina">cervina</tp:taxon-name-part></tp:taxon-name></italic> clade was divided into two sub-clades due to geography; however, the intraspecific genetic distance is 3%. The species <italic><tp:taxon-name><tp:taxon-name-part taxon-name-part-type="genus" reg="Afronurus">A.</tp:taxon-name-part><tp:taxon-name-part taxon-name-part-type="species" reg="mnong">mnong</tp:taxon-name-part></tp:taxon-name></italic> (Vietnam) was clustered with the <italic><tp:taxon-name><tp:taxon-name-part taxon-name-part-type="genus" reg="Afronurus">A.</tp:taxon-name-part><tp:taxon-name-part taxon-name-part-type="species" reg="cervina">cervina</tp:taxon-name-part></tp:taxon-name></italic> clade, with a low genetic distance (7%). By contrast, <italic><tp:taxon-name><tp:taxon-name-part taxon-name-part-type="genus" reg="Afronurus">A.</tp:taxon-name-part><tp:taxon-name-part taxon-name-part-type="species" reg="meo">meo</tp:taxon-name-part></tp:taxon-name></italic> (Vietnam) was grouped with the <italic><tp:taxon-name><tp:taxon-name-part taxon-name-part-type="genus" reg="Afronurus">A.</tp:taxon-name-part><tp:taxon-name-part taxon-name-part-type="species" reg="gilliesiana">gilliesiana</tp:taxon-name-part></tp:taxon-name></italic> clade and showed a relatively high genetic distance (18%). <italic><tp:taxon-name><tp:taxon-name-part taxon-name-part-type="genus" reg="Afronurus">Afronurus</tp:taxon-name-part><tp:taxon-name-part taxon-name-part-type="species" reg="hyalinus">hyalinus</tp:taxon-name-part></tp:taxon-name></italic> (Taiwan) was clustered with the Thai clade of <italic><tp:taxon-name><tp:taxon-name-part taxon-name-part-type="genus" reg="Afronurus">A.</tp:taxon-name-part><tp:taxon-name-part taxon-name-part-type="species" reg="rubromaculata">rubromaculata</tp:taxon-name-part></tp:taxon-name></italic>. Surprisingly, the <italic><tp:taxon-name><tp:taxon-name-part taxon-name-part-type="genus" reg="Afronurus">A.</tp:taxon-name-part><tp:taxon-name-part taxon-name-part-type="species" reg="rubromaculata">rubromaculata</tp:taxon-name-part></tp:taxon-name></italic> sequence from China is in a different clade than the Thai <italic><tp:taxon-name><tp:taxon-name-part taxon-name-part-type="genus" reg="Afronurus">A.</tp:taxon-name-part><tp:taxon-name-part taxon-name-part-type="species" reg="rubromaculata">rubromaculata</tp:taxon-name-part></tp:taxon-name></italic> sequence (genetic distance 22%), while <italic><tp:taxon-name><tp:taxon-name-part taxon-name-part-type="genus" reg="Afronurus">A.</tp:taxon-name-part><tp:taxon-name-part taxon-name-part-type="species" reg="namnaoensis">namnaoensis</tp:taxon-name-part></tp:taxon-name></italic> was clustered in the <italic><tp:taxon-name><tp:taxon-name-part taxon-name-part-type="genus" reg="Afronurus">A.</tp:taxon-name-part><tp:taxon-name-part taxon-name-part-type="species" reg="rubromaculata">rubromaculata</tp:taxon-name-part></tp:taxon-name></italic> clade with low genetic distance (4%).</p><table-wrap id="T2" position="float" orientation="portrait"><label>Table 2.</label><caption><p>Genetic distances (COI) of seven <italic><tp:taxon-name><tp:taxon-name-part taxon-name-part-type="genus" reg="Afronurus">Afronurus</tp:taxon-name-part></tp:taxon-name></italic> species using the Tamura 3-parameter (Gamma).</p></caption><table id="TID0EIMAI" rules="all"><tbody><tr><th rowspan="2" colspan="1">Species</th><th rowspan="1" colspan="11">Tamura 3-parameter (Gamma) distances</th></tr><tr><th rowspan="1" colspan="1">1</th><th rowspan="1" colspan="1">2</th><th rowspan="1" colspan="1">3</th><th rowspan="1" colspan="1">4</th><th rowspan="1" colspan="1">5</th><th rowspan="1" colspan="1">6</th><th rowspan="1" colspan="1">7</th><th rowspan="1" colspan="1">8</th><th rowspan="1" colspan="1">9</th><th rowspan="1" colspan="1">10</th><th rowspan="1" colspan="1">11</th></tr><tr><td rowspan="1" colspan="1">1. <bold><italic><tp:taxon-name><tp:taxon-name-part taxon-name-part-type="genus" reg="Afronurus">A.</tp:taxon-name-part><tp:taxon-name-part taxon-name-part-type="species" reg="cervina">cervina</tp:taxon-name-part></tp:taxon-name></italic> (TH)</bold></td><td rowspan="1" colspan="1">0.03</td><td rowspan="1" colspan="1"/><td rowspan="1" colspan="1"/><td rowspan="1" colspan="1"/><td rowspan="1" colspan="1"/><td rowspan="1" colspan="1"/><td rowspan="1" colspan="1"/><td rowspan="1" colspan="1"/><td rowspan="1" colspan="1"/><td rowspan="1" colspan="1"/><td rowspan="1" colspan="1"/></tr><tr><td rowspan="1" colspan="1">2. <bold><italic><tp:taxon-name><tp:taxon-name-part taxon-name-part-type="genus" reg="Afronurus">A.</tp:taxon-name-part><tp:taxon-name-part taxon-name-part-type="species" reg="gilliesiana">gilliesiana</tp:taxon-name-part></tp:taxon-name></italic> (TH)</bold></td><td rowspan="1" colspan="1">0.23</td><td rowspan="1" colspan="1">0.03</td><td rowspan="1" colspan="1"/><td rowspan="1" colspan="1"/><td rowspan="1" colspan="1"/><td rowspan="1" colspan="1"/><td rowspan="1" colspan="1"/><td rowspan="1" colspan="1"/><td rowspan="1" colspan="1"/><td rowspan="1" colspan="1"/><td rowspan="1" colspan="1"/></tr><tr><td rowspan="1" colspan="1">3. <italic><tp:taxon-name><tp:taxon-name-part taxon-name-part-type="genus" reg="Afronurus">A.</tp:taxon-name-part><tp:taxon-name-part taxon-name-part-type="species" reg="hyalinus">hyalinus</tp:taxon-name-part></tp:taxon-name></italic> (TW)</td><td rowspan="1" colspan="1">0.22</td><td rowspan="1" colspan="1">0.23</td><td rowspan="1" colspan="1">-</td><td rowspan="1" colspan="1"/><td rowspan="1" colspan="1"/><td rowspan="1" colspan="1"/><td rowspan="1" colspan="1"/><td rowspan="1" colspan="1"/><td rowspan="1" colspan="1"/><td rowspan="1" colspan="1"/><td rowspan="1" colspan="1"/></tr><tr><td rowspan="1" colspan="1">4. <italic><tp:taxon-name><tp:taxon-name-part taxon-name-part-type="genus" reg="Afronurus">A.</tp:taxon-name-part><tp:taxon-name-part taxon-name-part-type="species" reg="meo">meo</tp:taxon-name-part></tp:taxon-name></italic> (VN)</td><td rowspan="1" colspan="1">0.19</td><td rowspan="1" colspan="1">0.18</td><td rowspan="1" colspan="1">0.24</td><td rowspan="1" colspan="1">-</td><td rowspan="1" colspan="1"/><td rowspan="1" colspan="1"/><td rowspan="1" colspan="1"/><td rowspan="1" colspan="1"/><td rowspan="1" colspan="1"/><td rowspan="1" colspan="1"/><td rowspan="1" colspan="1"/></tr><tr><td rowspan="1" colspan="1">5. <italic><tp:taxon-name><tp:taxon-name-part taxon-name-part-type="genus" reg="Afronurus">A.</tp:taxon-name-part><tp:taxon-name-part taxon-name-part-type="species" reg="mnong">mnong</tp:taxon-name-part></tp:taxon-name></italic> (VN)</td><td rowspan="1" colspan="1">0.07</td><td rowspan="1" colspan="1">0.19</td><td rowspan="1" colspan="1">0.21</td><td rowspan="1" colspan="1">0.18</td><td rowspan="1" colspan="1">-</td><td rowspan="1" colspan="1"/><td rowspan="1" colspan="1"/><td rowspan="1" colspan="1"/><td rowspan="1" colspan="1"/><td rowspan="1" colspan="1"/><td rowspan="1" colspan="1"/></tr><tr><td rowspan="1" colspan="1">6. <italic><tp:taxon-name><tp:taxon-name-part taxon-name-part-type="genus" reg="Afronurus">A.</tp:taxon-name-part><tp:taxon-name-part taxon-name-part-type="species" reg="namnaoensis">namnaoensis</tp:taxon-name-part></tp:taxon-name></italic> (TH)</td><td rowspan="1" colspan="1">0.23</td><td rowspan="1" colspan="1">0.30</td><td rowspan="1" colspan="1">0.15</td><td rowspan="1" colspan="1">0.26</td><td rowspan="1" colspan="1">0.22</td><td rowspan="1" colspan="1">-</td><td rowspan="1" colspan="1"/><td rowspan="1" colspan="1"/><td rowspan="1" colspan="1"/><td rowspan="1" colspan="1"/><td rowspan="1" colspan="1"/></tr><tr><td rowspan="1" colspan="1">7. <bold><italic><tp:taxon-name><tp:taxon-name-part taxon-name-part-type="genus" reg="Afronurus">A.</tp:taxon-name-part><tp:taxon-name-part taxon-name-part-type="species" reg="rainulfiana">rainulfiana</tp:taxon-name-part></tp:taxon-name></italic> (TH)</bold></td><td rowspan="1" colspan="1">0.22</td><td rowspan="1" colspan="1">0.27</td><td rowspan="1" colspan="1">0.22</td><td rowspan="1" colspan="1">0.24</td><td rowspan="1" colspan="1">0.22</td><td rowspan="1" colspan="1">0.24</td><td rowspan="1" colspan="1">0.03</td><td rowspan="1" colspan="1"/><td rowspan="1" colspan="1"/><td rowspan="1" colspan="1"/><td rowspan="1" colspan="1"/></tr><tr><td rowspan="1" colspan="1">8. <bold><italic><tp:taxon-name><tp:taxon-name-part taxon-name-part-type="genus" reg="Afronurus">A.</tp:taxon-name-part><tp:taxon-name-part taxon-name-part-type="species" reg="rubromaculata">rubromaculata</tp:taxon-name-part></tp:taxon-name></italic> (TH)</bold></td><td rowspan="1" colspan="1">0.22</td><td rowspan="1" colspan="1">0.29</td><td rowspan="1" colspan="1">0.16</td><td rowspan="1" colspan="1">0.26</td><td rowspan="1" colspan="1">0.22</td><td rowspan="1" colspan="1">0.04</td><td rowspan="1" colspan="1">0.24</td><td rowspan="1" colspan="1">0.04</td><td rowspan="1" colspan="1"/><td rowspan="1" colspan="1"/><td rowspan="1" colspan="1"/></tr><tr><td rowspan="1" colspan="1">9. <italic><tp:taxon-name><tp:taxon-name-part taxon-name-part-type="genus" reg="Afronurus">A.</tp:taxon-name-part><tp:taxon-name-part taxon-name-part-type="species" reg="rubromaculata">rubromaculata</tp:taxon-name-part></tp:taxon-name></italic> (CN)</td><td rowspan="1" colspan="1">0.20</td><td rowspan="1" colspan="1">0.23</td><td rowspan="1" colspan="1">0.21</td><td rowspan="1" colspan="1">0.18</td><td rowspan="1" colspan="1">0.19</td><td rowspan="1" colspan="1">0.22</td><td rowspan="1" colspan="1">0.24</td><td rowspan="1" colspan="1">0.22</td><td rowspan="1" colspan="1">-</td><td rowspan="1" colspan="1"/><td rowspan="1" colspan="1"/></tr><tr><td rowspan="1" colspan="1">10. <italic><tp:taxon-name><tp:taxon-name-part taxon-name-part-type="genus" reg="Afronurus">Afronurus</tp:taxon-name-part></tp:taxon-name></italic> sp. (TH)</td><td rowspan="1" colspan="1">0.22</td><td rowspan="1" colspan="1">0.27</td><td rowspan="1" colspan="1">0.22</td><td rowspan="1" colspan="1">0.26</td><td rowspan="1" colspan="1">0.22</td><td rowspan="1" colspan="1">0.23</td><td rowspan="1" colspan="1">0.02</td><td rowspan="1" colspan="1">0.24</td><td rowspan="1" colspan="1">0.24</td><td rowspan="1" colspan="1">-</td><td rowspan="1" colspan="1"/></tr><tr><td rowspan="1" colspan="1">11. <italic><tp:taxon-name><tp:taxon-name-part taxon-name-part-type="genus" reg="Anapos">Anapos</tp:taxon-name-part><tp:taxon-name-part taxon-name-part-type="species" reg="zebratus">zebratus</tp:taxon-name-part></tp:taxon-name></italic> (IT)</td><td rowspan="1" colspan="1">0.20</td><td rowspan="1" colspan="1">0.26</td><td rowspan="1" colspan="1">0.22</td><td rowspan="1" colspan="1">0.24</td><td rowspan="1" colspan="1">0.21</td><td rowspan="1" colspan="1">0.27</td><td rowspan="1" colspan="1">0.21</td><td rowspan="1" colspan="1">0.25</td><td rowspan="1" colspan="1">0.20</td><td rowspan="1" colspan="1">0.22</td><td rowspan="1" colspan="1">-</td></tr></tbody></table><table-wrap-foot><fn><p>CN = China, IT = Italy, TH = Thailand, TW = Taiwan, VN = Vietnam.</p></fn></table-wrap-foot></table-wrap><fig id="F19" position="float" orientation="portrait"><object-id xmlns:xlink="http://www.w3.org/1999/xlink" content-type="doi" xlink:type="simple">10.3897/zookeys.1176.105159.figure19</object-id><object-id xmlns:xlink="http://www.w3.org/1999/xlink" content-type="arpha" xlink:type="simple">DF425099-353A-5E7B-BEA8-9B2B080CBCF1</object-id><label>Figure 19.</label><caption><p>Bayesian inference tree of the DNA barcoding (COI) profile for 37 sequences of the genus <italic><tp:taxon-name><tp:taxon-name-part taxon-name-part-type="genus" reg="Afronurus">Afronurus</tp:taxon-name-part></tp:taxon-name></italic> with branch probability support.</p></caption><graphic xmlns:xlink="http://www.w3.org/1999/xlink" xlink:href="zookeys-1176-055_article-105159__-g019.jpg" position="float" orientation="portrait" xlink:type="simple" id="oo_895444.jpg"><uri content-type="original_file" xlink:type="simple">https://binary.pensoft.net/fig/895444</uri></graphic></fig></sec></tp:treatment-sec><tp:treatment-sec><!--Section generated to contain objects referenced in tp:taxon-treatment.--><fig id="F8" position="float" orientation="portrait"><object-id xmlns:xlink="http://www.w3.org/1999/xlink" content-type="doi" xlink:type="simple">10.3897/zookeys.1176.105159.figure8</object-id><object-id xmlns:xlink="http://www.w3.org/1999/xlink" content-type="arpha" xlink:type="simple">85B56271-D4B8-5098-970E-8B627A8761B0</object-id><label>Figure 8.</label><caption><p><italic><tp:taxon-name><tp:taxon-name-part taxon-name-part-type="genus" reg="Afronurus">Afronurus</tp:taxon-name-part><tp:taxon-name-part taxon-name-part-type="species" reg="gilliesiana">gilliesiana</tp:taxon-name-part></tp:taxon-name></italic> (Braasch, 1990), SEMs of egg morphology <bold>A</bold> general outline of egg <bold>B</bold> chorion surface between polar KCT (pKCT) and equatorial KCT (eKCT) <bold>C</bold> micropyle (M) and enlargement of eKCTs. Scale bars: 50 μm (<bold>A</bold>); 20 μm (<bold>B</bold>); 10 μm (<bold>C</bold>).</p></caption><graphic xmlns:xlink="http://www.w3.org/1999/xlink" xlink:href="zookeys-1176-055_article-105159__-g008.jpg" position="float" orientation="portrait" xlink:type="simple" id="oo_895433.jpg"><uri content-type="original_file" xlink:type="simple">https://binary.pensoft.net/fig/895433</uri></graphic></fig><table-wrap id="T3" position="float" orientation="portrait"><label>Table 3.</label><caption><p>Comparison of mature nymph characteristics of four Thai <italic><tp:taxon-name><tp:taxon-name-part taxon-name-part-type="genus" reg="Afronurus">Afronurus</tp:taxon-name-part></tp:taxon-name></italic> species.</p></caption><table id="TID0EODBI" rules="all"><tbody><tr><th rowspan="1" colspan="1">Characters</th><th rowspan="1" colspan="1">
                <italic>
                  <tp:taxon-name><tp:taxon-name-part taxon-name-part-type="genus" reg="Afronurus">A.</tp:taxon-name-part><tp:taxon-name-part taxon-name-part-type="species" reg="cervina">cervina</tp:taxon-name-part></tp:taxon-name>
                </italic>
              </th><th rowspan="1" colspan="1">
                <italic>
                  <tp:taxon-name><tp:taxon-name-part taxon-name-part-type="genus" reg="Afronurus">A.</tp:taxon-name-part><tp:taxon-name-part taxon-name-part-type="species" reg="gilliesiana">gilliesiana</tp:taxon-name-part></tp:taxon-name>
                </italic>
              </th><th rowspan="1" colspan="1">
                <italic>
                  <tp:taxon-name><tp:taxon-name-part taxon-name-part-type="genus" reg="Afronurus">A.</tp:taxon-name-part><tp:taxon-name-part taxon-name-part-type="species" reg="rainulfiana">rainulfiana</tp:taxon-name-part></tp:taxon-name>
                </italic>
              </th><th rowspan="1" colspan="1">
                <italic>
                  <tp:taxon-name><tp:taxon-name-part taxon-name-part-type="genus" reg="Afronurus">A.</tp:taxon-name-part><tp:taxon-name-part taxon-name-part-type="species" reg="rubromaculata">rubromaculata</tp:taxon-name-part></tp:taxon-name>
                </italic>
              </th></tr><tr><td rowspan="1" colspan="1">Anterior margin of head</td><td rowspan="1" colspan="1">Without any marks<sup>a</sup></td><td rowspan="1" colspan="1">2 pairs of weak marks<sup>b</sup></td><td rowspan="1" colspan="1">3 pairs of bright spots<sup>b</sup></td><td rowspan="1" colspan="1">3 pairs of bright spots</td></tr><tr><td rowspan="1" colspan="1">Abdominal pattern</td><td rowspan="1" colspan="1">Tergites I, II, VIII, IX pale along all the tergite; tergites III–VII with 2 pairs of pale marks, the pair on sub median exclamation mark-shaped, another pair on sublateral obliquely; tergite V fused; tergite X mostly dark</td><td rowspan="1" colspan="1">Tergites I, II, VIII, IX yellowish; tergites III–VII with 2 pairs of markings; 1 pair of elliptical marks on submedian and large circular mark on posterolateral area; tergite V all mark fused; tergite VII with circle marked on posterolateral; tergite X brownish</td><td rowspan="1" colspan="1">Tergites I, VIII, IX pale from median to lateral; tergites II-VII with 2 pair of circular marks on sub median and posterolateral areas; tergite V pair of marks on sub median are fused; tergite X brown with no marking</td><td rowspan="1" colspan="1">Tergites I, VIII, IX pale from median to lateral areas; tergites III–VII with 1 pair of small longitudinal marks on sub median and another pair of larger marks on posterior area; tergite V with pair of marks on sub median fused; tergite X with transverse marking on anterior area</td></tr><tr><td rowspan="3" colspan="1">Setae on hind femur*</td><td rowspan="1" colspan="1">B (blunted)</td><td rowspan="1" colspan="1">B (spatulated)</td><td rowspan="1" colspan="1">B (blunted)</td><td rowspan="1" colspan="1">B (blunted)</td></tr><tr><td rowspan="1" colspan="1">M (blunted)</td><td rowspan="1" colspan="1">M (spatulated)</td><td rowspan="1" colspan="1">M (pointed and blunted)</td><td rowspan="1" colspan="1">M (pointed)</td></tr><tr><td rowspan="1" colspan="1">D (blunted)</td><td rowspan="1" colspan="1">D (spatulated)</td><td rowspan="1" colspan="1">D (pointed)</td><td rowspan="1" colspan="1">D (pointed)</td></tr><tr><td rowspan="1" colspan="1">Gill VII</td><td rowspan="1" colspan="1">Leaflet, asymmetrical, expanded at tip</td><td rowspan="1" colspan="1">Leaflet, asymmetrical, 2× longer than wide</td><td rowspan="1" colspan="1">Long, end of one side of the gill expanded and pointed at tip</td><td rowspan="1" colspan="1">Long, end of gill with 2 lobes; one lobe expanded and rounded at apex</td></tr><tr><td rowspan="1" colspan="1">Distribution</td><td rowspan="1" colspan="1">Southeast Asia (Thailand, Vietnam)</td><td rowspan="1" colspan="1">Southeast Asia (Thailand)</td><td rowspan="1" colspan="1">Southeast Asia (Thailand)</td><td rowspan="1" colspan="1">Southeast Asia (Thailand), East Palearctic (China)</td></tr></tbody></table><table-wrap-foot><fn><p><sup>a</sup> Braasch and Soldán (1984); <sup>b</sup><xref ref-type="bibr" rid="B6">Braasch (1990</xref>; definition based on fig. 21, p. 199); *B = basal area of femur; M = median area of femur; D = distal area of femur.</p></fn></table-wrap-foot></table-wrap></tp:treatment-sec><ref-list><ref id="B31"><mixed-citation xmlns:xlink="http://www.w3.org/1999/xlink" xlink:type="simple"><person-group><name name-style="western"><surname>You</surname><given-names>DS</given-names></name><name name-style="western"><surname>Wu</surname><given-names>T</given-names></name><name name-style="western"><surname>Gui</surname><given-names>H</given-names></name><name name-style="western"><surname>Hsu</surname><given-names>YC</given-names></name></person-group> (<year>1981</year>) <article-title>Two new species and diagnostic characters of genus <italic><tp:taxon-name><tp:taxon-name-part taxon-name-part-type="genus">Cinygmina</tp:taxon-name-part></tp:taxon-name></italic> (<tp:taxon-name><tp:taxon-name-part taxon-name-part-type="order">Ephemeroptera</tp:taxon-name-part></tp:taxon-name>: <tp:taxon-name><tp:taxon-name-part taxon-name-part-type="family">Ecdyoneuridae</tp:taxon-name-part></tp:taxon-name>).</article-title><source>Nanjing Teacher’s College Bulletin</source><volume>3</volume>: <fpage>26</fpage>–<lpage>31</lpage>.</mixed-citation></ref><ref id="B34"><mixed-citation xmlns:xlink="http://www.w3.org/1999/xlink" xlink:type="simple"><person-group><name name-style="western"><surname>Zhou</surname><given-names>CF</given-names></name><name name-style="western"><surname>Zheng</surname><given-names>LY</given-names></name></person-group> (<year>2003</year>) <article-title>The genus <italic><tp:taxon-name><tp:taxon-name-part taxon-name-part-type="genus">Cinygmina</tp:taxon-name-part></tp:taxon-name></italic> (<tp:taxon-name><tp:taxon-name-part taxon-name-part-type="order">Ephemeroptera</tp:taxon-name-part></tp:taxon-name>: <tp:taxon-name><tp:taxon-name-part taxon-name-part-type="family">Heptageniidae</tp:taxon-name-part></tp:taxon-name>) in China, with a description of a new species.</article-title><source>Acta Entomologica Sinica</source><volume>46</volume>: <fpage>755</fpage>–<lpage>760</lpage>.</mixed-citation></ref><ref id="B10"><mixed-citation xmlns:xlink="http://www.w3.org/1999/xlink" xlink:type="simple"><person-group><name name-style="western"><surname>Braasch</surname><given-names>D</given-names></name><name name-style="western"><surname>Jacobus</surname><given-names>LM</given-names></name></person-group> (<year>2011</year>) <article-title>Two new species of <italic><tp:taxon-name><tp:taxon-name-part taxon-name-part-type="genus">Afronurus</tp:taxon-name-part></tp:taxon-name></italic> Lestage, 1924, from Hong Kong, China (<tp:taxon-name><tp:taxon-name-part taxon-name-part-type="order">Ephemeroptera</tp:taxon-name-part></tp:taxon-name>: <tp:taxon-name><tp:taxon-name-part taxon-name-part-type="family">Heptageniidae</tp:taxon-name-part></tp:taxon-name>).</article-title><source>Zootaxa</source><volume>3062</volume>(<issue>1</issue>): <fpage>64</fpage>–<lpage>68</lpage>. <ext-link xlink:href="10.11646/zootaxa3062.1.7" ext-link-type="doi" xlink:type="simple">https://doi.org/10.11646/zootaxa3062.1.7</ext-link></mixed-citation></ref><ref id="B4"><mixed-citation xmlns:xlink="http://www.w3.org/1999/xlink" xlink:type="simple"><person-group><name name-style="western"><surname>Boonsoong</surname><given-names>B</given-names></name><name name-style="western"><surname>Braasch</surname><given-names>D</given-names></name></person-group> (<year>2013</year>) <article-title><tp:taxon-name><tp:taxon-name-part taxon-name-part-type="family">Heptageniidae</tp:taxon-name-part></tp:taxon-name> (<tp:taxon-name><tp:taxon-name-part taxon-name-part-type="class">Insecta</tp:taxon-name-part></tp:taxon-name>, <tp:taxon-name><tp:taxon-name-part taxon-name-part-type="order">Ephemeroptera</tp:taxon-name-part></tp:taxon-name>) of Thailand.</article-title><source>ZooKeys</source><volume>272</volume>: <fpage>61</fpage>–<lpage>93</lpage>. <ext-link xlink:href="10.3897/zookeys.272.3638" ext-link-type="doi" xlink:type="simple">https://doi.org/10.3897/zookeys.272.3638</ext-link></mixed-citation></ref><ref id="B32"><mixed-citation xmlns:xlink="http://www.w3.org/1999/xlink" xlink:type="simple"><person-group><name name-style="western"><surname>Zhang</surname><given-names>W</given-names></name><name name-style="western"><surname>Lei</surname><given-names>ZM</given-names></name><name name-style="western"><surname>Li</surname><given-names>WJ</given-names></name><name name-style="western"><surname>Zhou</surname><given-names>CF</given-names></name></person-group> (<year>2021</year>) <article-title>A contribution to the genus <italic><tp:taxon-name><tp:taxon-name-part taxon-name-part-type="genus">Afronurus</tp:taxon-name-part></tp:taxon-name></italic> Lestage, 1924 in China (<tp:taxon-name><tp:taxon-name-part taxon-name-part-type="order">Ephemeroptera</tp:taxon-name-part></tp:taxon-name>: <tp:taxon-name><tp:taxon-name-part taxon-name-part-type="family">Heptageniidae</tp:taxon-name-part></tp:taxon-name>, <tp:taxon-name><tp:taxon-name-part taxon-name-part-type="subfamily">Ecdyonurinae</tp:taxon-name-part></tp:taxon-name>).</article-title><source>European Journal of Taxonomy</source><volume>767</volume>(<issue>1</issue>): <fpage>94</fpage>–<lpage>116</lpage>. <ext-link xlink:href="10.5852/ejt.2021.767.1491" ext-link-type="doi" xlink:type="simple">https://doi.org/10.5852/ejt.2021.767.1491</ext-link></mixed-citation></ref><ref id="B24"><mixed-citation xmlns:xlink="http://www.w3.org/1999/xlink" xlink:type="simple"><person-group><name name-style="western"><surname>She</surname><given-names>S</given-names></name><name name-style="western"><surname>Gui</surname><given-names>H</given-names></name><name name-style="western"><surname>You</surname><given-names>D</given-names></name></person-group> (<year>1995</year>) <article-title>A research on the mayflies from Hainan Province, China (<tp:taxon-name><tp:taxon-name-part taxon-name-part-type="class">Insecta</tp:taxon-name-part></tp:taxon-name>: <tp:taxon-name><tp:taxon-name-part taxon-name-part-type="order">Ephemeroptera</tp:taxon-name-part></tp:taxon-name>).</article-title><source>Journal of Nanjing Normal University</source><volume>18</volume>(<issue>2</issue>): <fpage>72</fpage>–<lpage>82</lpage>. [Nature Science]</mixed-citation></ref><ref id="B33"><mixed-citation xmlns:xlink="http://www.w3.org/1999/xlink" xlink:type="simple"><person-group><name name-style="western"><surname>Zhou</surname><given-names>CF</given-names></name></person-group> (<year>2013</year>) <article-title>A species list of Chinese mayflies (<tp:taxon-name><tp:taxon-name-part taxon-name-part-type="class">Insecta</tp:taxon-name-part></tp:taxon-name>: <tp:taxon-name><tp:taxon-name-part taxon-name-part-type="order">Ephemeroptera</tp:taxon-name-part></tp:taxon-name>).</article-title><source>Biology of Inland waters</source><volume>6</volume>(<issue>2</issue>): <fpage>167</fpage>–<lpage>225</lpage>.</mixed-citation></ref><ref id="B6"><mixed-citation xmlns:xlink="http://www.w3.org/1999/xlink" xlink:type="simple"><person-group><name name-style="western"><surname>Braasch</surname><given-names>D</given-names></name></person-group> (<year>1990</year>) <article-title>Neue Eintagsfliegen aus Thailand, nebst einigen Bemerkungen zu deren generischem Status (<tp:taxon-name><tp:taxon-name-part taxon-name-part-type="class">Insecta</tp:taxon-name-part></tp:taxon-name>, <tp:taxon-name><tp:taxon-name-part taxon-name-part-type="order">Ephemeroptera</tp:taxon-name-part></tp:taxon-name>: <tp:taxon-name><tp:taxon-name-part taxon-name-part-type="family">Heptageniidae</tp:taxon-name-part></tp:taxon-name>).</article-title><source>Reichenbachia</source><volume>28</volume>(<issue>2</issue>): <fpage>7</fpage>–<lpage>14</lpage>.</mixed-citation></ref><ref id="B30"><mixed-citation xmlns:xlink="http://www.w3.org/1999/xlink" xlink:type="simple"><person-group><name name-style="western"><surname>Yanai</surname><given-names>Z</given-names></name><name name-style="western"><surname>Sartori</surname><given-names>M</given-names></name><name name-style="western"><surname>Dor</surname><given-names>R</given-names></name><name name-style="western"><surname>Dorchin</surname><given-names>N</given-names></name></person-group> (<year>2017</year>) <article-title>Molecular phylogeny and morphological analysis resolve a long-standing controversy over generic concepts in <tp:taxon-name><tp:taxon-name-part taxon-name-part-type="subfamily">Ecdyonurinae</tp:taxon-name-part></tp:taxon-name> mayflies (<tp:taxon-name><tp:taxon-name-part taxon-name-part-type="order">Ephemeroptera</tp:taxon-name-part></tp:taxon-name>: <tp:taxon-name><tp:taxon-name-part taxon-name-part-type="family">Heptageniidae</tp:taxon-name-part></tp:taxon-name>).</article-title><source>Systematic Entomology</source><volume>42</volume>(<issue>1</issue>): <fpage>182</fpage>–<lpage>193</lpage>. <ext-link xlink:href="10.1111/syen.12203" ext-link-type="doi" xlink:type="simple">https://doi.org/10.1111/syen.12203</ext-link></mixed-citation></ref></ref-list></tp:taxon-treatment>
